# Supplementary material for: Deciphering the modulation of gene expression by type I and II interferons combining 4sU-tagging, translational arrest and in silico promoter analysis
Source: Nucleic Acids Res. 2013 Jul 5;41(17):8107–25. doi: 10.1093/nar/gkt589 (PMC3783172; doi:10.1093/nar/gkt589)
Supplement: Supplementary Data [file supp_gkt589_nar-00950-v-2013-File009.xls]

## Sheet: Data_HeatmapLogRatios_AllSignif
Suppl. Tab. 1: List of all interferon-regulated genes
All genes are included which are either up- or down-regulated >2-fold and significant (adjusted p≤0.01) in either any of the 12 statistical comparisons of the initial data (Dölken et al., RNA 2008) or in the new experiment (Experiment 2) where cycloheximide (CHX) was used. Log2 values of detected fold changes are depicted. Positive values represent up-regulation, negative represent down-regulatio…
Half-lives (t½) obtained for one hour of labeling are included. In case no t½ could be obtained for a probe set due to missing "present calls" (i.e. low microarray probe set signal levels) data from 30 or 15 minutes of labeling were included as available (n.a.= no half-life available).
							Experiment 1 (Dölken et al., RNA 2008)														Experiment 2 (new)
Probe set ID	Gene Title	Gene Symbol	Probe Set ID	Gene Symbol	Gene Title	RefSeq Transcript ID	IFNα vs. Mock						IFNγ vs. Mock							Probe set ID	IFNα vs. Mock	IFNα-CHX vs. Mock-CHX	IFNγ vs. Mock	IFNγ-CHX vs. Mock-CHX	Mock-CHX vs Mock	Δ regulation by IFNα vs. IFNα-CHX	Δ regulation by IFNγ vs. IFNγ-CHX
							nascent RNA			total RNA	nascent RNA	total RNA	nascent RNA			total RNA	nascent RNA	total RNA	half-life [min]		nascent RNA				nascent RNA	nascent RNA	nascent RNA
							0-30 min	0-60 min	30-60 min	1 h	150-180 min	3 h	0-30 min	0-60 min	30-60 min	1 h	150-180 min	3 h			30-60 min	30-60 min	30-60 min	30-60 min	30-60 min	30-60 min	30-60 min
1415694_at	tryptophanyl-tRNA synthetase	Wars	1415694_at	Wars	tryptophanyl-tRNA synthetase	NM_011710	0.0494325	-0.336105	-0.116389	0.184616	0.0843641	0.0600168	-0.0277602	-0.0321756	0.253816	0.101046	2.83229	1.47821	719.118	1415694_at	0.22	0.47	1.69	1.47	-0.672705	-0.25	0.22
1415710_at	COX18 cytochrome c oxidase assembly homolog (S. cerevisiae)	Cox18	1415710_at	Cox18	COX18 cytochrome c oxidase assembly homolog (S. cerevisiae)	NM_001033310	0.297282	0.901607	1.43423	0.249578	1.0149	0.706326	0.0781486	0.359577	0.269171	-0.0522469	0.119934	0.0956078	480.917	1415710_at	0.25	0.73	0.03	0.25	0.689546	-0.48	-0.22
1415713_a_at	DEAD (Asp-Glu-Ala-Asp) box polypeptide 24	Ddx24	1415713_a_at	Ddx24	DEAD (Asp-Glu-Ala-Asp) box polypeptide 24	NM_001159502 /// NM_020494	0.193405	0.675585	1.46571	0.0762981	1.15448	1.10688	-0.149771	-0.190603	0.18403	-0.0165487	0.259601	0.273801	160.584	1415713_a_at	0.93	1.39	0.08	0.35	-0.172769	-0.46	-0.27
1415732_at	HLA-B associated transcript 5	Bat5	1415732_at	Bat5	HLA-B associated transcript 5	NM_178592	-0.0626375	-0.19355	-0.176095	0.0998198	-0.0920016	0.158203	-0.06533	-0.197671	0.119064	0.448385	0.896218	0.601192	362.898	1415732_at	-0.08	0.18	0.32	0.08	-0.57098	-0.26	0.24
1415797_at	discoidin domain receptor family, member 1	Ddr1	1415797_at	Ddr1	discoidin domain receptor family, member 1	NM_007584 /// NM_172962	0.215408	-0.0532177	-0.402055	0.0808298	0.0464615	-0.0673484	0.150847	-0.327607	-0.967359	0.154711	0.142652	-0.147959	167.112	1415797_at	0.47	0.23	0.3	-0.23	1.25722	0.24	0.53
1415803_at	chemokine (C-X3-C motif) ligand 1	Cx3cl1	1415803_at	Cx3cl1	chemokine (C-X3-C motif) ligand 1	NM_009142	-0.273099	-0.392109	-0.089197	0.26185	0.0367695	-0.256692	1.31715	1.11271	1.45895	0.804965	1.4121	0.821819	169.673	1415803_at	0.76	0.37	2.4	3.49	-1.44886	0.39	-1.09
1415804_at	chemokine (C-X3-C motif) ligand 1	Cx3cl1	1415804_at	Cx3cl1	chemokine (C-X3-C motif) ligand 1	NM_009142	-0.065181	0.599417	-0.357874	0.199988	-0.0867209	-0.362851	0.514941	2.50328	1.45917	0.755137	0.529235	0.693247	389.828	1415804_at	0.43	-0.09	1.65	1.65	-0.497761	0.52	0
1415824_at	stearoyl-Coenzyme A desaturase 2	Scd2	1415824_at	Scd2	stearoyl-Coenzyme A desaturase 2	NM_009128	-0.0236105	0.0787568	-0.762288	0.0383581	-0.471551	-0.475087	-0.128312	0.235045	-1.43791	-0.00115797	-0.92666	-0.141042	1279.84	1415824_at	0.37	-0.02	0.41	-0.02	-0.140561	0.39	0.43
1415834_at	dual specificity phosphatase 6	Dusp6	1415834_at	Dusp6	dual specificity phosphatase 6	NM_026268	0.00281593	0.379321	-0.0853077	0.374798	0.110379	0.0659131	0.34032	0.738118	0.323993	0.44305	0.707887	0.639451	35.9983	1415834_at	0.02	-0.12	0.17	0.51	-0.173529	0.14	-0.34
1415855_at	kit ligand	Kitl	1415855_at	Kitl	kit ligand	NM_013598	-0.00273516	0.729105	0.428695	-0.155288	-0.0875848	0.180244	0.0127665	1.08367	1.06449	0.139146	1.00711	1.08378	261.036	1415855_at	-0.25	0.18	0.57	1.73	-0.312597	-0.43	-1.16
1415897_a_at	microsomal glutathione S-transferase 1	Mgst1	1415897_a_at	Mgst1	microsomal glutathione S-transferase 1	NM_019946	0.0759043	1.39451	0.606513	-0.0922293	0.0110687	0.220061	0.203538	2.60371	2.1776	0.308073	1.48993	1.20433	3357.53	1415897_a_at	-0.1	-0.15	1.87	1.28	-0.00504206	0.05	0.59
1415904_at	lipoprotein lipase	Lpl	1415904_at	Lpl	lipoprotein lipase	NM_008509	0.186755	0.506342	-0.00885556	-0.217304	-0.0309072	0.200864	0.125061	-0.0364522	0.0111473	-0.191862	-1.0416	-0.401203	1186.28	1415904_at	-0.24	0.03	-0.65	-0.71	-0.567845	-0.27	0.06
1415978_at	tubulin, beta 3	Tubb3	1415978_at	Tubb3	tubulin, beta 3	NM_023279	-0.123311	0.099966	0.214651	-0.0719558	-0.0992687	-0.222358	0.537817	1.72204	1.50901	-0.0397909	1.98838	1.85435	n.a.	1415978_at	0	0	1.85	1.7	0	0	0.15
1415996_at	thioredoxin interacting protein	Txnip	1415996_at	Txnip	thioredoxin interacting protein	NM_001009935 /// NM_023719	0.343552	0.119807	0.27677	0.166057	-0.188694	-0.138665	1.01278	1.95648	3.10177	1.7436	1.65021	1.73394	73.6403	1415996_at	-0.65	0.12	2.44	1.48	3.71196	-0.77	0.96
1415997_at	thioredoxin interacting protein	Txnip	1415997_at	Txnip	thioredoxin interacting protein	NM_001009935 /// NM_023719	0.476261	0.476134	0.468924	0.671519	-0.0584186	-0.387044	1.02978	3.20556	3.31415	1.40928	1.72648	1.84238	44.9066	1415997_at	-0.83	0.07	2.14	1.73	3.82167	-0.9	0.41
1416016_at	transporter 1, ATP-binding cassette, sub-family B (MDR/TAP)	Tap1	1416016_at	Tap1	transporter 1, ATP-binding cassette, sub-family B (MDR/TAP)	NM_013683	2.4954	4.58081	4.92611	1.86327	4.48587	4.59762	3.69745	5.42434	5.62765	2.76075	6.05165	5.43438	302.112	1416016_at	3.41	5.69	5.65	7.02	-0.20271	-2.28	-1.37
1416250_at	B-cell translocation gene 2, anti-proliferative	Btg2	1416250_at	Btg2	B-cell translocation gene 2, anti-proliferative	NM_007570	0.0744069	0.313438	-0.0400591	1.19694	-0.0331235	-0.216324	0.30988	0.775919	0.383882	1.06755	0.754708	0.593381	5.51888	1416250_at	0.63	0.02	0.07	0.12	0.964953	0.61	-0.05
1416273_at	tumor necrosis factor, alpha-induced protein 2	Tnfaip2	1416273_at	Tnfaip2	tumor necrosis factor, alpha-induced protein 2	NM_009396	0.175909	0.9561	1.39137	0.668104	-0.173309	0.0383957	2.04214	2.84988	4.06587	1.9429	3.30046	2.67129	156.099	1416273_at	0.38	1.32	2.3	3.09	0.611093	-0.94	-0.79
1416286_at	regulator of G-protein signaling 4	Rgs4	1416286_at	Rgs4	regulator of G-protein signaling 4	NM_009062	0.203823	-0.26879	-0.0666628	-0.0116843	-0.267886	-0.226842	-0.311018	-1.63286	-1.61289	-1.02825	-1.21965	-1.19537	36.1349	1416286_at	-0.29	-0.32	-1.69	-1.93	1.17473	0.03	0.24
1416287_at	regulator of G-protein signaling 4	Rgs4	1416287_at	Rgs4	regulator of G-protein signaling 4	NM_009062	0.133099	-0.0256787	-0.144788	0.257077	-0.151437	-0.101621	-0.295125	-0.782119	-1.53084	-0.247516	-1.43171	-0.554306	n.a.	1416287_at	-0.28	-0.09	-1.75	-2.36	0.954723	-0.19	0.61
1416303_at	LPS-induced TN factor	Litaf	1416303_at	Litaf	LPS-induced TN factor	NM_019980	-0.186522	0.0738355	0.459058	-0.101466	0.136244	0.213346	0.0838929	0.58092	1.23229	0.268232	1.05911	0.808716	222.921	1416303_at	0.41	0.49	1.1	1.18	0.0293859	-0.08	-0.08
1416304_at	LPS-induced TN factor	Litaf	1416304_at	Litaf	LPS-induced TN factor	NM_019980	-0.254542	0.328137	-0.00115635	0.574947	0.316166	0.0379906	0.0434887	0.991907	0.834728	0.412345	1.04793	0.693045	272.656	1416304_at	0.47	0.7	1.22	1.61	-0.145795	-0.23	-0.39
1416318_at	serine (or cysteine) peptidase inhibitor, clade B, member 1a	Serpinb1a	1416318_at	Serpinb1a	serine (or cysteine) peptidase inhibitor, clade B, member 1a	NM_025429	-0.0104867	-0.129203	0.0553181	0.0535321	-0.00413797	-0.010838	0.0514315	0.172302	1.15036	0.0620505	0.204458	0.513693	n.a.	1416318_at	0	0	2.52122	6.71985	0	0	-4.19864
1416380_at	Moloney leukemia virus 10	Mov10	1416380_at	Mov10	Moloney leukemia virus 10	NM_008619	-0.00832165	1.16516	1.2894	0.2262	2.22254	1.68735	-0.160318	0.212324	0.245861	0.0213014	1.94726	1.37758	672.881	1416380_at	0.62	1.44	0.35	0.14	0.300904	-0.82	0.21
1416414_at	elastin microfibril interfacer 1	Emilin1	1416414_at	Emilin1	elastin microfibril interfacer 1	NM_133918	-0.0898158	0.0957411	-0.146253	0.450094	-0.384643	-0.122255	0.03952	0.79539	0.836267	0.180815	-0.0306852	0.134976	679.16	1416414_at	0.208845	-0.0553551	1.10019	-0.167307	-0.979463	0.2642	1.26749
1416454_s_at	actin, alpha 2, smooth muscle, aorta	Acta2	1416454_s_at	Acta2	actin, alpha 2, smooth muscle, aorta	NM_007392	0.0657641	-0.0252277	0.61864	0.146104	0.133743	0.07907	0.307021	0.0559117	0.906102	-0.0557638	0.236942	0.0958212	263.726	1416454_s_at	-0.46	-0.03	-0.01	0.21	0.507189	-0.43	-0.22
1416528_at	SH3 domain binding glutamic acid-rich protein-like 3	Sh3bgrl3	1416528_at	Sh3bgrl3	SH3 domain binding glutamic acid-rich protein-like 3	NM_080559	-0.357977	-0.280984	0.136164	0.139212	-0.247234	-0.130804	0.212957	0.790416	1.22154	0.0814127	0.624957	0.582328	1590.7	1416528_at	0.52	0.25	1.43	0.02	-0.118925	0.27	1.41
1416530_a_at	purine-nucleoside phosphorylase /// similar to purine nucleoside phosphorylase	LOC100045567 /// Pnp	1416530_a_at	LOC100045567 /// Pnp1	similar to purine nucleoside phosphorylase /// purine-nucleoside phosphorylase 1	NM_013632 /// XM_001474536	1.22416	2.44091	3.19451	0.645658	2.18175	1.9987	0.537675	1.07647	1.62839	0.0540842	1.38948	0.998381	623.94	1416530_a_at	1.48	2.31	1.06	1.84	0.491646	-0.83	-0.78
1416576_at	suppressor of cytokine signaling 3	Socs3	1416576_at	Socs3	suppressor of cytokine signaling 3	NM_007707	0.669039	1.8788	2.21732	2.75352	0.273309	0.1561	3.85257	3.75122	4.89021	4.98605	3.80942	3.67631	5.51888	1416576_at	0.57	1.26	3.25	4.02	-0.844851	-0.69	-0.77
1416593_at	glutaredoxin	Glrx	1416593_at	Glrx	glutaredoxin	NM_053108	-0.348918	0.66931	0.176392	0.120483	0.277809	0.16362	-0.677394	0.0685545	-1.09286	-0.380632	-0.46055	0.0110825	103.983	1416593_at	0.37	0.12	-0.73	-0.2	-0.691609	0.25	-0.53
1416612_at	cytochrome P450, family 1, subfamily b, polypeptide 1	Cyp1b1	1416612_at	Cyp1b1	cytochrome P450, family 1, subfamily b, polypeptide 1	NM_009994	0.112892	0.359712	0.655819	0.0678645	0.568622	1.05575	0.227991	0.440266	0.627484	0.0926295	0.752289	0.826518	136.997	1416612_at	0.05	0.26	1.42	1.07	2.43431	-0.21	0.35
1416667_at	phenylalkylamine Ca2+ antagonist (emopamil) binding protein	Ebp	1416667_at	Ebp	phenylalkylamine Ca2+ antagonist (emopamil) binding protein	NM_007898	-0.170389	0.337073	0.108062	0.24989	-0.23299	-0.0840319	0.407468	1.49575	1.61563	0.0640039	0.333079	0.214136	2471.77	1416667_at	0.07	0.08	1.34	1.96	-0.867863	-0.01	-0.62
1416695_at	translocator protein	Tspo	1416695_at	Tspo	translocator protein	NM_009775	0.426109	1.5311	1.72125	0.426009	1.77889	0.612329	0.0730297	0.199252	-0.00146123	-0.0927933	0.313974	0.0928479	2966.18	1416695_at	0.57	0.52	-0.06	-0.42	-0.112829	0.05	0.36
1416700_at	Rho family GTPase 3	Rnd3	1416700_at	Rnd3	Rho family GTPase 3	NM_028810	0.214623	0.151912	-0.0753355	0.467281	0.167096	-0.0505879	0.617484	1.17935	1.02458	0.993785	1.10142	0.993209	37.9949	1416700_at	-0.12	-0.09	0.73	0.78	0.819041	-0.03	-0.05
1416701_at	Rho family GTPase 3	Rnd3	1416701_at	Rnd3	Rho family GTPase 3	NM_028810	0.176394	0.840117	-0.266561	0.249271	0.025604	-0.103959	0.569535	2.12602	0.904211	0.935248	0.992515	0.992009	90.4752	1416701_at	-0.03	-0.04	0.72	1.4	0.768295	0.01	-0.68
1416885_at	RIKEN cDNA 1110038F14 gene	1110038F14Rik	1416885_at	1110038F14Rik	RIKEN cDNA 1110038F14 gene	NM_054099	-0.119541	-0.00982889	-0.107394	-0.00578272	0.0922654	0.435244	-0.123278	-0.18197	0.00159428	-0.134912	1.694	1.45359	347.192	1416885_at	0.23	0.13	0.35	-0.09	-0.375909	0.1	0.44
1416897_at	poly (ADP-ribose) polymerase family, member 9	Parp9	1416897_at	Parp9	poly (ADP-ribose) polymerase family, member 9	NM_030253	-0.0164641	4.10958	5.24562	1.31643	4.70675	4.98664	-0.0538745	2.5732	3.03176	0.876272	4.28599	4.16643	553.996	1416897_at	3.97	5.62	2.98	4.23	-0.297925	-1.65	-1.25
1416901_at	Niemann Pick type C2	Npc2	1416901_at	Npc2	Niemann Pick type C2	NM_023409	0.38618	0.94316	1.24078	0.231626	1.12249	0.325338	-0.0906858	-0.32623	-0.194513	-0.0331684	0.167848	0.0219443	916.708	1416901_at	0.65	0.88	-0.17	-0.58	-0.399988	-0.23	0.41
1416933_at	P450 (cytochrome) oxidoreductase	Por	1416933_at	Por	P450 (cytochrome) oxidoreductase	NM_008898	-0.153045	-0.170852	-0.276135	0.114806	-0.269425	-0.267941	-0.101017	-0.522945	-0.916404	0.0219687	-0.687363	-0.46139	220.243	1416933_at	0.43	0.22	-0.23	-0.79	0.0773621	0.21	0.56
1416942_at	type 1 tumor necrosis factor receptor shedding aminopeptidase regulator	Arts1	1416942_at	Erap1	endoplasmic reticulum aminopeptidase 1	NM_030711	0.209773	0.168789	-0.00271835	-0.500254	1.46635	0.487738	-0.0428355	0.0603395	-0.0844328	-0.316526	2.35336	1.24597	n.a.	1416942_at	-0.29	0.06	-0.47	-0.03	-0.521315	-0.35	-0.44
1416946_a_at	acetyl-Coenzyme A acyltransferase 1A /// acetyl-Coenzyme A acyltransferase 1B	Acaa1a /// Acaa1b	1416946_a_at	Acaa1a /// Acaa1b	acetyl-Coenzyme A acyltransferase 1A /// acetyl-Coenzyme A acyltransferase 1B	NM_130864 /// NM_146230	0.959694	2.19639	1.93624	0.201827	1.27845	0.666487	0.116649	1.27137	0.581941	0.24576	0.54993	0.272605	1361.46	1416946_a_at	0.59	1.44	0.71	0.87	0.308737	-0.85	-0.16
1416947_s_at	acetyl-Coenzyme A acyltransferase 1A /// acetyl-Coenzyme A acyltransferase 1B	Acaa1a /// Acaa1b	1416947_s_at	Acaa1a /// Acaa1b	acetyl-Coenzyme A acyltransferase 1A /// acetyl-Coenzyme A acyltransferase 1B	NM_130864 /// NM_146230	0.543396	1.35454	1.91065	0.265115	1.0868	0.666746	0.14563	0.570167	0.62813	-0.0335826	0.320128	0.174181	977.308	1416947_s_at	0.25	1.21	0.36	0.68	0.0586382	-0.96	-0.32
1417009_at	complement component 1, r subcomponent	C1r	1417009_at	C1r	complement component 1, r subcomponent	NM_023143	-0.0353015	0.983689	0.757057	0.0818066	0.399003	0.224756	0.25255	2.08138	1.68226	0.203587	1.54992	0.617227	2253.74	1417009_at	0.12	1	1.49	2.41	-0.00124283	-0.88	-0.92
1417045_at	BH3 interacting domain death agonist	Bid	1417045_at	Bid	BH3 interacting domain death agonist	NM_007544	0.138176	0.00470929	-0.0337595	0.145704	0.732141	0.461151	0.101443	-0.0587481	-0.534404	-0.0603719	0.894145	0.557455	301.195	1417045_at	-0.24	0.15	-0.07	-0.26	0.4812	-0.39	0.19
1417056_at	proteasome (prosome, macropain) 28 subunit, alpha	Psme1	1417056_at	Psme1	proteasome (prosome, macropain) 28 subunit, alpha	NM_011189	0.244923	1.17917	1.13235	0.0207536	1.51947	0.811958	0.0651654	0.925007	0.83416	-0.0137631	2.2467	1.01283	1515.44	1417056_at	0.96	0.54	1.56	-0.16	-0.391947	0.42	1.72
1417141_at	interferon gamma induced GTPase	Igtp	1417141_at	Igtp	interferon gamma induced GTPase	NM_018738	3.6926	6.70544	7.06719	3.60802	7.34892	7.74865	5.2579	7.39554	7.95798	4.29356	9.31243	9.07276	n.a.	1417141_at	6.97	8.08	8.94	8.57	-0.0314706	-1.11	0.37
1417148_at	platelet derived growth factor receptor, beta polypeptide	Pdgfrb	1417148_at	Pdgfrb	platelet derived growth factor receptor, beta polypeptide	NM_001146268 /// NM_008809	0.145937	-0.260693	-0.269788	-0.138869	-0.197384	-0.259391	0.22969	-0.735594	-0.382364	-0.435877	-0.479634	-0.751714	227.609	1417148_at	-0.16	-0.05	-0.54	-1.11	-1.01595	-0.11	0.57
1417152_at	BTB (POZ) domain containing 14A	Btbd14a	1417152_at	Nacc2	nucleus accumbens associated 2, BEN and BTB (POZ) domain containing	NM_001037098 /// NM_026495	0.326667	0.748667	0.221386	0.246282	-0.248187	-0.16121	0.365015	1.47079	2.14298	-0.0936998	1.61377	1.70176	315.468	1417152_at	0.42	0.52	2.45	1.83	-0.700837	-0.1	0.62
1417153_at	BTB (POZ) domain containing 14A	Btbd14a	1417153_at	Nacc2	nucleus accumbens associated 2, BEN and BTB (POZ) domain containing	NM_001037098 /// NM_026495	0.103284	0.859643	0.417538	-0.325724	-0.209044	-0.358159	0.116539	1.44924	2.23871	0.103836	1.58809	1.76615	418.938	1417153_at	0.33	0.46	2.27	1.86	-0.692923	-0.13	0.41
1417155_at	v-myc myelocytomatosis viral related oncogene, neuroblastoma derived (avian)	Mycn	1417155_at	Mycn	v-myc myelocytomatosis viral related oncogene, neuroblastoma derived (avian)	NM_008709	-0.154367	-0.084965	-0.202488	-0.277906	-0.0336545	0.230914	-0.675883	-1.13572	-1.56277	-1.28719	-0.724551	-0.464104	35.7939	1417155_at	0.13	-0.42	-1.34	-1.63	-0.951401	0.55	0.29
1417164_at	dual specificity phosphatase 10	Dusp10	1417164_at	Dusp10	dual specificity phosphatase 10	NM_022019	-0.146222	-0.0166742	-0.214018	0.120659	-0.0569205	-0.0691985	-0.14637	-0.656281	-1.28808	-0.324402	-0.358863	-0.23371	40.1924	1417164_at	-0.13	-0.08	-1.27	-1.23	0.739715	-0.05	-0.04
1417168_a_at	ubiquitin specific peptidase 2	Usp2	1417168_a_at	Usp2	ubiquitin specific peptidase 2	NM_016808 /// NM_198091 /// NM_198092	-0.265275	-0.207012	-0.0965094	-0.0371945	-0.293963	-0.227262	-0.353389	0.110952	-0.0206894	0.80736	-0.137194	-0.823324	72.2615	1417168_a_at	0.39	0.55	0.23	0.51	-2.00829	-0.16	-0.28
1417185_at	lymphocyte antigen 6 complex, locus A	Ly6a	1417185_at	Ly6a	lymphocyte antigen 6 complex, locus A	NM_010738	-0.0605612	2.10516	1.05963	0.366047	1.87304	0.934187	1.2142	3.80306	2.70129	0.322473	2.85374	1.43375	3373.35	1417185_at	0.31	0.75	2.64	3.63	0.12805	-0.44	-0.99
1417189_at	proteasome (prosome, macropain) 28 subunit, beta	Psme2	1417189_at	Psme2	proteasome (prosome, macropain) 28 subunit, beta	NM_001029855 /// NM_011190	0.0480458	0.990504	1.18594	0.21828	1.6354	0.930527	-0.0803955	0.227308	0.327216	0.0436428	2.16538	1.21947	1861.58	1417189_at	0.87	0.57	0.81	-0.12	-0.0548406	0.3	0.93
1417190_at	pre-B-cell colony-enhancing factor 1	Pbef1	1417190_at	Nampt	nicotinamide phosphoribosyltransferase	NM_021524	0.171984	1.65827	2.15208	0.16093	1.48245	1.24524	0.209701	1.53788	1.74281	0.0592178	1.8074	1.27426	675.975	1417190_at	0.7	2.26	1.32	2.82	-1.08078	-1.56	-1.5
1417193_at	superoxide dismutase 2, mitochondrial	Sod2	1417193_at	Sod2	superoxide dismutase 2, mitochondrial	NM_013671	-0.142143	0.552894	0.563726	0.0177364	0.0424161	0.0942772	0.707702	2.02387	2.27895	0.493643	1.70311	1.06293	588.772	1417193_at	0.3	0.54	2.27	2.24	0.546306	-0.24	0.03
1417194_at	superoxide dismutase 2, mitochondrial	Sod2	1417194_at	Sod2	superoxide dismutase 2, mitochondrial	NM_013671	0.132596	0.00523562	0.0926519	0.328308	-0.263847	-0.359253	0.566041	1.82774	0.958758	0.512861	0.767953	1.16884	883.492	1417194_at	0.48	0.27	2.6	3.5	0.692321	0.21	-0.9
1417244_a_at	interferon regulatory factor 7	Irf7	1417244_a_at	Irf7	interferon regulatory factor 7	NM_016850	2.01578	2.98322	2.30724	0.0172586	4.09213	4.28362	0.292005	0.126112	0.225097	-0.0305108	1.36496	0.490991	n.a.	1417244_a_at	1.65	3.3	0.01	0	0.0139793	-1.65	0.01
1417291_at	tumor necrosis factor receptor superfamily, member 1a	Tnfrsf1a	1417291_at	Tnfrsf1a	tumor necrosis factor receptor superfamily, member 1a	NM_011609	-0.0157984	0.135063	0.484274	0.115066	0.013786	0.221495	0.763302	1.06256	1.37097	0.419681	1.18574	1.02983	173.666	1417291_at	0.43	0.7	1.64	2.01	-0.444497	-0.27	-0.37
1417292_at	interferon gamma inducible protein 47	Ifi47	1417292_at	Ifi47	interferon gamma inducible protein 47	NM_008330	2.24503	4.44975	4.86869	1.77187	6.15554	6.47405	2.42274	4.11526	5.0808	1.45029	7.96432	7.77011	n.a.	1417292_at	3.98	3.92	6.6	4.5	1.54212	0.06	2.1
1417318_at	deleted in bladder cancer 1 (human)	Dbc1	1417318_at	Dbc1	deleted in bladder cancer 1 (human)	NM_019967	-0.0504223	-0.220249	0.0251812	0.354631	1.01251	0.432418	-0.0168564	-0.925519	-0.153632	0.125176	-0.466882	-0.204292	211.46	1417318_at	-0.37	0.1	0.27	0.22	-0.111033	-0.47	0.05
1417408_at	coagulation factor III	F3	1417408_at	F3	coagulation factor III	NM_010171	0.241199	0.568891	0.483622	0.372539	1.01909	0.945855	0.599315	0.939684	0.721623	0.854926	1.99452	2.28169	79.0703	1417408_at	0.04	0.22	0.63	0.49	0.796126	-0.18	0.14
1417409_at	Jun oncogene	Jun	1417409_at	Jun	Jun oncogene	NM_010591	0.107967	0.124467	0.0541262	0.498863	0.267729	0.130819	0.187393	0.0190774	0.0690222	-0.0791895	0.695221	1.06929	36.666	1417409_at	-0.04	0.08	0.24	0.12	1.00799	-0.12	0.12
1417419_at	cyclin D1	Ccnd1	1417419_at	Ccnd1	cyclin D1	NM_007631	-0.0379453	-0.397844	-0.465177	0.132455	0.290474	-0.0679545	-0.345384	-1.16605	-1.17665	-0.0985212	-0.154959	-0.145005	158.021	1417419_at	0.2	-0.06	-1.17	-1.35	-0.221111	0.26	0.18
1417423_at	glutamate receptor, ionotropic, N-methyl D-asparate-associated protein 1 (glutamate binding)	Grina	1417423_at	Grina	glutamate receptor, ionotropic, N-methyl D-aspartate-associated protein 1 (glutamate binding)	NM_023168	0.320608	0.595146	1.28964	0.472247	0.938656	0.733156	0.118032	0.294329	0.724861	0.114765	0.512064	0.327912	n.a.	1417423_at	0.45	0.66	0.61	-0.05	0.117079	-0.21	0.66
1417439_at	CD248 antigen, endosialin	Cd248	1417439_at	Cd248	CD248 antigen, endosialin	NM_054042	-0.201965	-0.52157	-0.159734	0.271257	-0.335032	-0.107202	-0.0744522	-0.952775	-0.879079	0.118031	-0.426594	-0.161247	283.932	1417439_at	0.49	0.21	-0.07	-0.13	-1.61494	0.28	0.06
1417455_at	transforming growth factor, beta 3	Tgfb3	1417455_at	Tgfb3	transforming growth factor, beta 3	NM_009368	0.0797527	0.172197	-0.283345	0.0363812	-0.00333731	-0.197386	0.11022	0.0728765	-0.104225	-0.112	-0.645514	-0.756297	415.257	1417455_at	0.53	0.15	-0.16	0.13	-0.461887	0.38	-0.29
1417483_at	nuclear factor of kappa light polypeptide gene enhancer in B-cells inhibitor, zeta	Nfkbiz	1417483_at	Nfkbiz	nuclear factor of kappa light polypeptide gene enhancer in B-cells inhibitor, zeta	NM_001159394 /// NM_001159395 /// NM_030612	0.104238	0.376686	0.229872	0.242552	0.136496	0.224465	0.19074	0.553442	0.475791	0.445627	0.649797	0.981348	78.3638	1417483_at	-0.02	-0.06	0.24	0.21	1.14959	0.04	0.03
1417500_a_at	transglutaminase 2, C polypeptide	Tgm2	1417500_a_at	Tgm2	transglutaminase 2, C polypeptide	NM_009373	0.292923	0.239027	0.0466845	0.263628	0.0864417	0.169158	0.213141	1.9493	1.466	0.62319	2.61913	2.39189	515.272	1417500_a_at	-0.13	0.06	3.49	2.95	-0.0150948	-0.19	0.54
1417542_at	ribosomal protein S6 kinase, polypeptide 2	Rps6ka2	1417542_at	Rps6ka2	ribosomal protein S6 kinase, polypeptide 2	NM_011299	0.0418915	0.230872	0.230815	-0.0206823	-0.471897	-0.104531	0.133146	0.352828	1.14118	0.0116475	0.356413	0.0919419	281.145	1417542_at	-0.2	0.42	0.59	1.5	-0.19386	-0.62	-0.91
1417574_at	chemokine (C-X-C motif) ligand 12	Cxcl12	1417574_at	Cxcl12	chemokine (C-X-C motif) ligand 12	NM_001012477 /// NM_013655 /// NM_021704	0.210396	-0.187398	-0.17598	-0.0672578	-0.473494	-0.348889	0.234347	0.555594	0.682989	-0.0482345	0.334952	0.397094	546.874	1417574_at	-0.150717	-0.259799	1.1983	0.19184	1.78868	0.109083	1.00646
1417609_at	ubiquitin-conjugating enzyme E2A, RAD6 homolog (S. cerevisiae)	Ube2a	1417609_at	Ube2a	ubiquitin-conjugating enzyme E2A, RAD6 homolog (S. cerevisiae)	NM_019668	-0.126596	0.463681	0.15928	-0.0664474	-0.275828	-0.287693	0.189202	1.50541	1.53	0.031482	0.87515	0.685408	590.023	1417609_at	-0.09	0.2	1.38	1.61	0.378634	-0.29	-0.23
1417630_at	MAP kinase-interacting serine/threonine kinase 1	Mknk1	1417630_at	Mknk1	MAP kinase-interacting serine/threonine kinase 1	NM_021461	0.00656485	-0.125406	-0.0879726	0.250591	-0.333065	0.011025	0.133827	0.675812	1.55702	-0.0158274	0.93312	1.1007	355.795	1417630_at	-0.25	0.39	1.62	2.69	-0.758165	-0.64	-1.07
1417789_at	small chemokine (C-C motif) ligand 11	Ccl11	1417789_at	Ccl11	chemokine (C-C motif) ligand 11	NM_011330	0.0766827	0.0386108	0.189243	0.0530695	0.335239	0.44568	0.930935	3.19081	3.47163	0.743778	2.10871	2.65649	n.a.	1417789_at	-0.07	0.16	4.1	1.09	0.00237239	-0.23	3.01
1417793_at	interferon inducible GTPase 2	Iigp2	1417793_at	Irgm2	immunity-related GTPase family M member 2	NM_019440	3.67882	6.62136	6.89994	4.18072	7.51832	7.58785	5.21559	7.04232	7.30195	4.87276	8.75607	8.38624	n.a.	1417793_at	7.37	8.92	8.99	9.19	0.0941641	-1.55	-0.2
1417815_a_at	serine incorporator 3	Serinc3	1417815_a_at	Serinc3	serine incorporator 3	NM_012032	0.0432542	0.744627	0.0342275	0.235492	-0.0900115	0.0200832	-0.029115	1.52652	1.16166	0.234846	0.00822729	0.285123	708.029	1417815_a_at	0.0180444	0.183304	1.17281	1.84587	-0.0579318	-0.16526	-0.67306
1417860_a_at	spondin 2, extracellular matrix protein	Spon2	1417860_a_at	Spon2	spondin 2, extracellular matrix protein	NM_133903	0.252145	-0.250028	-0.801181	0.436433	-0.37017	-0.547441	0.0599975	-0.322989	-1.27711	0.923389	-1.12682	-1.01951	400.878	1417860_a_at	0.17	-0.54	-0.66	-0.22	-2.40353	0.71	-0.44
1417937_at	dapper homolog 1, antagonist of beta-catenin (xenopus)	Dact1	1417937_at	Dact1	dapper homolog 1, antagonist of beta-catenin (xenopus)	NM_021532	0.0719245	0.346132	0.514501	0.19235	-0.099394	0.135787	1.23054	1.9332	2.25874	1.62309	1.79648	1.89583	59.1643	1417937_at	0.19	0.29	2.35	2.41	0.302652	-0.1	-0.06
1417961_a_at	tripartite motif protein 30	Trim30	1417961_a_at	Trim30	tripartite motif-containing 30	NM_009099	0.44771	2.73079	4.04071	0.923006	4.73522	4.68959	-0.0218472	0.327985	1.08827	0.10313	2.5858	2.771	205.432	1417961_a_at	2.7	3.78	0.56	1.3	-0.00976771	-1.08	-0.74
1417976_at	adenosine deaminase	Ada	1417976_at	Ada	adenosine deaminase	NM_007398	-0.041023	0.286222	-0.0306146	0.133666	-0.672891	-0.255039	0.296351	1.72749	1.1843	0.508105	0.2878	0.532513	1103.66	1417976_at	0.08	0.59	1.82	2.17	-0.916619	-0.51	-0.35
1418021_at	complement component 4B (Childo blood group) /// similar to Complement C4 precursor	C4b /// LOC675521	1418021_at	C4b	complement component 4B (Childo blood group)	NM_009780	-0.0194084	0.349582	0.259025	-0.140012	0.725659	0.512314	0.104507	0.628227	0.84873	0.516558	1.40548	1.18725	409.359	1418021_at	0.08	0.79	1.14	1.94	0.0134373	-0.71	-0.8
1418077_at	tripartite motif protein 21 /// similar to Tripartite motif protein 21	LOC100045519 /// Trim21	1418077_at	Trim21	tripartite motif-containing 21	NM_001082552 /// NM_009277	2.82494	4.32597	4.5315	1.32552	4.61129	4.61926	2.1284	3.43383	3.17554	0.821298	4.65745	4.27701	277.865	1418077_at	4.17	4.85	4.06	4.79	-0.000118963	-0.68	-0.73
1418102_at	hairy and enhancer of split 1 (Drosophila)	Hes1	1418102_at	Hes1	hairy and enhancer of split 1 (Drosophila)	NM_008235	-0.709127	-0.524635	-0.305456	-0.148967	-0.30037	-0.534223	-1.2296	-1.91554	-1.89627	-0.779334	-1.79267	-1.64591	5.51888	1418102_at	0.24	-0.11	-1.26	-2.44	-1.76835	0.35	1.18
1418115_s_at	interferon alpha responsive gene	Ifrg15	1418115_s_at	Ifrg15	interferon alpha responsive gene	NM_001160180 /// NM_001160181 /// NM_001160182 /// NM_022329	0.355606	1.04626	1.90592	0.326167	1.75642	1.7456	-0.000401053	0.103974	0.192547	-0.0221415	0.520306	0.42076	295.17	1418115_s_at	0.85	0.92	0.15	0.32	0.389085	-0.07	-0.17
1418116_at	interferon alpha responsive gene	Ifrg15	1418116_at	Ifrg15	interferon alpha responsive gene	NM_001160180 /// NM_001160181 /// NM_001160182 /// NM_022329	0.403514	1.19852	2.10984	0.322353	1.71071	1.80804	0.0866717	0.113402	0.218686	-0.0744327	0.440311	0.426902	271.324	1418116_at	0.93	0.9	0.03	0.3	0.217254	0.03	-0.27
1418131_at	SAM domain and HD domain, 1	Samhd1	1418131_at	Samhd1	SAM domain and HD domain, 1	NM_001139520 /// NM_018851	0.0909652	1.78836	2.63919	0.285666	1.23017	1.40846	0.738745	3.61309	4.54694	1.2893	3.55077	2.83856	712.434	1418131_at	0.97	1.33	4.02	3.83	0.496728	-0.36	0.19
1418133_at	B-cell leukemia/lymphoma 3	Bcl3	1418133_at	Bcl3	B-cell leukemia/lymphoma 3	NM_033601	-0.0876836	0.614007	1.40333	0.976251	-0.350686	-0.0392898	0.931278	1.46361	2.31896	1.54189	1.13064	1.11838	54.7725	1418133_at	1.39	1.02	3.34	1.82	1.99014	0.37	1.52
1418154_at	cDNA sequence BC004022	BC004022	1418154_at	N4bp1	NEDD4 binding protein 1	XM_894155 /// XM_988455	0.300214	1.05154	2.12837	0.513316	1.80189	1.68435	0.240574	-0.189418	0.313456	-0.0532435	0.781871	0.562975	170.473	1418154_at	1.48	2.51	0.5	0.8	-0.176352	-1.03	-0.3
1418175_at	vitamin D receptor	Vdr	1418175_at	Vdr	vitamin D receptor	NM_009504	0.0307673	-0.242062	-0.283002	0.330366	-0.174158	-0.33453	-0.278156	0.610829	-0.311097	0.904846	-0.651302	-1.16064	286.584	1418175_at	0.72	-0.09	0.51	0.08	-2.15305	0.81	0.43
1418176_at	vitamin D receptor	Vdr	1418176_at	Vdr	vitamin D receptor	NM_009504	-0.235145	-0.121243	-0.41102	-0.152783	-0.336149	-0.429471	-0.48347	1.22433	-0.356417	0.708023	-0.853507	-1.20006	356.232	1418176_at	0	-0.08	0.34	-0.02	-2.27381	0.08	0.36
1418191_at	ubiquitin specific peptidase 18 /// similar to ubiquitin specific protease UBP43	LOC100048346 /// Usp18	1418191_at	LOC100048346 /// Usp18	similar to ubiquitin specific protease UBP43 /// ubiquitin specific peptidase 18	NM_011909 /// XM_001480051	2.16382	6.28696	6.70256	3.33165	7.84808	8.47603	0.309982	0.891999	0.258404	0.0298878	3.56376	3.83453	n.a.	1418191_at	6.4	8.27	0.47	2.41	-0.183249	-1.87	-1.94
1418219_at	interleukin 15	Il15	1418219_at	Il15	interleukin 15	NM_008357	-0.280062	0.768955	0.567803	0.225971	1.94038	2.50292	-0.127493	-0.589256	0.156423	-0.367822	0.946077	1.06415	297.298	1418219_at	-0.04	1.17	-0.42	-0.31	0.0281922	-1.21	-0.11
1418240_at	guanylate nucleotide binding protein 2	Gbp2	1418240_at	Gbp2	guanylate binding protein 2	NM_010260	0.969162	4.76348	5.6283	1.20461	5.79783	5.21799	1.21178	4.63385	5.96532	1.40726	8.83127	6.93976	835.698	1418240_at	1.53	3.44	4.88	3.78	-0.632989	-1.91	1.1
1418245_a_at	RNA binding motif protein 9	Rbm9	1418245_a_at	Rbm9	RNA binding motif protein 9	NM_001110827 /// NM_001110828 /// NM_001110829 /// NM_001110830 /// NM_053104 /// NM_175387	0.144217	0.222219	-0.0806797	0.131639	0.951222	0.373802	0.14917	0.249594	0.474717	-0.0512192	1.22682	0.773959	440.794	1418245_a_at	0.24	0.14	0.09	0.46	0.278814	0.1	-0.37
1418250_at	ADP-ribosylation factor-like 4D /// hypothetical protein LOC100038842 /// hypothetical protein LOC100044157	Arl4d /// LOC100038842 /// LOC100044157	1418250_at	Arl4d	ADP-ribosylation factor-like 4D	NM_025404 /// XM_001471772	0.0802553	-0.349324	-0.167794	0.100355	0.215334	-0.071816	-0.136894	-0.601257	-1.47213	-0.381246	-0.0927267	-0.0252698	49.7883	1418250_at	-0.02	-0.14	-1.15	-0.9	-1.8896	0.12	-0.25
1418257_at	solute carrier family 12, member 7	Slc12a7	1418257_at	Slc12a7	solute carrier family 12, member 7	NM_011390	0.0899276	-0.137293	0.0924121	-0.291658	0.316917	0.181599	0.0284558	-0.113442	-0.079469	-0.525218	1.37733	0.97742	270.395	1418257_at	-0.27	-0.27	-0.1	-0.35	-0.985666	0	0.25
1418265_s_at	interferon regulatory factor 2	Irf2	1418265_s_at	Irf2	interferon regulatory factor 2	NM_008391	0.0881243	-0.0396141	0.775388	-0.0141181	1.07792	1.28257	0.0473204	-0.378019	0.313299	-0.180632	1.18843	0.875132	265.956	1418265_s_at	0.14	1.21	0.9	0.95	0.270851	-1.07	-0.05
1418293_at	interferon-induced protein with tetratricopeptide repeats 2	Ifit2	1418293_at	Ifit2	interferon-induced protein with tetratricopeptide repeats 2	NM_008332	0.287818	0.954496	2.09059	0.215506	2.11292	2.46951	0.210333	-0.262287	-0.125583	-0.121747	0.702134	0.745638	217.92	1418293_at	0.38	0.84	-0.39	-0.55	-0.103758	-0.46	0.16
1418322_at	cAMP responsive element modulator	Crem	1418322_at	Crem	cAMP responsive element modulator	NM_001110850 /// NM_001110851 /// NM_001110852 /// NM_001110853 /// NM_001110854 /// NM_001110855 /// NM_001110856 /// NM_001110857 /// NM_001110858 /// NM_001110859 /// NM_013498	-0.0400029	1.3307	0.451372	0.366405	0.430866	0.158982	1.09122	2.98241	2.25456	1.26893	2.914	1.97579	284.872	1418322_at	1.08	3.15	3.53	5.36	0.339383	-2.07	-1.83
1418323_at	feminization 1 homolog b (C. elegans)	Fem1b	1418323_at	Fem1b	feminization 1 homolog b (C. elegans)	NM_010193	-0.127862	0.34568	0.174145	-0.135338	0.0598397	-0.014576	0.449617	0.651495	0.889444	0.667328	0.654408	0.189744	67.1816	1418323_at	0.29	0.58	0.96	2.11	-0.506329	-0.29	-1.15
1418379_s_at	G protein-coupled receptor 124	Gpr124	1418379_s_at	Gpr124	G protein-coupled receptor 124	NM_054044	0.0198155	-0.31545	-0.266529	0.0205481	-0.339007	0.0873274	0.0744269	0.319386	1.10838	0.221106	0.0521197	0.349873	472.247	1418379_s_at	0.0782948	-0.0444877	1.66564	1.32336	-0.858052	0.122783	0.342285
1418392_a_at	guanylate nucleotide binding protein 3	Gbp3	1418392_a_at	Gbp3	guanylate binding protein 3	NM_018734	1.8717	4.09241	5.1186	1.20816	6.26925	5.84703	1.43105	2.96579	4.42329	1.04655	7.14765	6.21154	461.067	1418392_a_at	5.08	6.61	5.54	5.47	0.548846	-1.53	0.07
1418473_at	cutC copper transporter homolog (E.coli)	Cutc	1418473_at	Cutc	cutC copper transporter homolog (E.coli)	NM_001113562 /// NM_025530	-0.0364209	0.166261	1.18349	-0.0981586	1.65315	1.37923	-0.0641108	-0.481952	0.0688453	-0.0551873	0.0379145	0.0307451	512.025	1418473_at	0.48	1.76	0.02	0.19	-0.143117	-1.28	-0.17
1418580_at	receptor transporter protein 4	Rtp4	1418580_at	Rtp4	receptor transporter protein 4	NM_023386	3.6095	5.51589	6.39686	3.26179	6.23724	6.47212	1.1931	2.54383	3.70694	0.747574	5.54684	5.41871	267.045	1418580_at	6.91	6.87	4.83	3.78	0.426915	0.04	1.05
1418627_at	glutamate-cysteine ligase , modifier subunit	Gclm	1418627_at	Gclm	glutamate-cysteine ligase, modifier subunit	NM_008129	0.032965	0.330752	0.449658	0.247361	0.373706	0.0221031	0.378618	1.1741	1.5307	0.588888	1.59039	1.10661	311.166	1418627_at	0.27	0.83	1.52	2.17	-0.876198	-0.56	-0.65
1418633_at	Notch gene homolog 1 (Drosophila)	Notch1	1418633_at	Notch1	Notch gene homolog 1 (Drosophila)	NM_008714	0.113514	0.379354	0.0437979	0.499234	0.179379	0.257721	0.332509	1.45686	1.11388	0.471146	1.38265	1.1336	n.a.	1418633_at	-0.09	0.1	2.13	1.25	-0.267802	-0.19	0.88
1418634_at	Notch gene homolog 1 (Drosophila)	Notch1	1418634_at	Notch1	Notch gene homolog 1 (Drosophila)	NM_008714	0.0400729	0.363658	0.168216	0.306465	0.151155	0.324747	0.436389	1.86372	1.76923	1.32561	2.58724	2.05507	146.943	1418634_at	0.67	0.51	3.36	3.18	-0.914032	0.16	0.18
1418652_at	chemokine (C-X-C motif) ligand 9	Cxcl9	1418652_at	Cxcl9	chemokine (C-X-C motif) ligand 9	NM_008599	0.029647	2.14711	2.13437	0.752199	0.844089	1.39063	3.37028	6.24655	7.50759	3.99736	7.15124	6.43363	n.a.	1418652_at	0.94	6.37	8.23	10.61	-0.0788596	-5.43	-2.38
1418662_at	RIKEN cDNA 2210012G02 gene	2210012G02Rik	1418662_at	2210012G02Rik	RIKEN cDNA 2210012G02 gene	NM_025617	-0.161762	0.306943	0.048568	0.197204	-0.232349	0.261664	-0.416193	0.824283	0.51199	0.0243811	0.205988	0.59627	n.a.	1418662_at	-0.0600111	0.0591462	1.87229	2.66766	-0.19083	-0.119157	-0.795367
1418674_at	oncostatin M receptor	Osmr	1418674_at	Osmr	oncostatin M receptor	NM_011019	-0.0680677	0.548152	0.648766	0.286741	0.211568	0.534378	-0.0883264	1.16456	0.984988	0.569454	0.382844	0.785982	170.706	1418674_at	0.0255639	0.691796	1.15246	1.61135	-0.102408	-0.666232	-0.458884
1418678_at	hyaluronan synthase 2	Has2	1418678_at	Has2	hyaluronan synthase 2	NM_008216	-0.326877	0.770444	0.433914	0.374663	0.14873	0.356338	-0.151549	1.63721	0.97202	1.17488	1.0102	0.910924	78.9659	1418678_at	-0.07	0.65	0.79	2.34	-0.558375	-0.72	-1.55
1418739_at	serum/glucocorticoid regulated kinase 2	Sgk2	1418739_at	Sgk2	serum/glucocorticoid regulated kinase 2	NM_013731	0.00220097	-0.0128017	-0.055335	0.00585243	-0.00442165	-0.00941244	0.0632895	-0.00679793	-0.0616123	0.00880349	-0.00603631	-0.0109376	n.a.	1418739_at	0	-0.00379444	0.0149051	2.89915	0.0028536	0.00379444	-2.88424
1418762_at	CD55 antigen	Cd55	1418762_at	Cd55	CD55 antigen	NM_010016	-0.23865	0.262166	-0.233747	0.116632	-0.218732	-0.340017	-0.463703	0.611841	-0.652418	0.369117	-1.28815	-1.27564	729.971	1418762_at	0.05	-0.14	-1.12	-0.89	-1.27696	0.19	-0.23
1418772_at	cDNA sequence BC016423	BC016423	1418772_at	BC016423	cDNA sequence BC016423	NM_134063 /// XM_622100 /// XM_896323 /// XM_896334 /// XM_896349 /// XM_896363 /// XM_896389 /// XM_918783 /// XM_918790 /// XM_918799 /// XM_918807 /// XM_918832 /// XM_918840 /// XM_972902 /// XM_980037 /// XM_980152 /// XM_980192 /// XM_980230 /// XM_980269 /// XM_980311 /// XM_986771	-0.0105896	0.854678	0.711152	0.249598	0.864534	0.950124	-0.174935	0.739524	-0.363314	0.0684011	0.784945	0.686979	172.677	1418772_at	0.32	0.6	0.21	0.13	-0.226539	-0.28	0.08
1418819_at	ADP-ribosylation factor-like 8B	Arl8b	1418819_at	Arl8b	ADP-ribosylation factor-like 8B	NM_026011	0.154208	0.511218	-0.877625	0.283155	0.183704	-0.196219	-0.170373	1.1442	-0.915635	0.0431743	-0.0451214	-0.0584395	617.287	1418819_at	-0.24	0.05	-0.27	0.48	-0.781471	-0.29	-0.75
1418825_at	immunity-related GTPase family, M	Irgm	1418825_at	Irgm1	immunity-related GTPase family M member 1	NM_008326	2.64441	5.2859	6.53766	3.2062	5.35828	5.62263	3.5081	5.82318	7.31565	3.92864	6.25066	6.5046	260.165	1418825_at	5.69	6.4	7.27	7.07	0.258516	-0.71	0.2
1418835_at	pleckstrin homology-like domain, family A, member 1	Phlda1	1418835_at	Phlda1	pleckstrin homology-like domain, family A, member 1	NM_009344	-0.172722	0.160994	0.190531	0.508727	-0.0105195	0.0124625	0.201758	0.189748	0.213843	0.244022	0.712252	0.744	34.6956	1418835_at	0.16	0.05	0.18	-0.07	0.266658	0.11	0.25
1418879_at	RIKEN cDNA 9030611O19 gene	9030611O19Rik	1418879_at	Fam110c	family with sequence similarity 110, member C	NM_027828	-0.298108	-0.00142842	-0.0914614	-0.355573	-0.512708	-0.115138	-0.600313	-0.562062	-1.01837	-0.326182	-1.79184	-0.91573	81.0944	1418879_at	0.1	-0.16	-1.39	-1.52	-2.06904	0.26	0.13
1418930_at	chemokine (C-X-C motif) ligand 10 /// similar to Small inducible cytokine B10 precursor (CXCL10) (Interferon-gamma-induced protein CRG-2) (Gamma-IP10) (IP-10) (C7)	Cxcl10 /// LOC100045000	1418930_at	Cxcl10	chemokine (C-X-C motif) ligand 10	NM_021274	4.44671	5.72252	7.34739	5.06297	7.45013	8.70915	3.16801	4.91626	6.18795	4.22849	6.89196	7.51255	156.097	1418930_at	5.96	4.26	6.99	4.35	3.9566	1.7	2.64
1418936_at	v-maf musculoaponeurotic fibrosarcoma oncogene family, protein F (avian)	Maff	1418936_at	Maff	v-maf musculoaponeurotic fibrosarcoma oncogene family, protein F (avian)	NM_010755	-0.180067	0.0528252	0.126282	0.401094	-0.0172155	0.0830958	0.507206	0.0107491	0.4504	-0.136682	0.983853	0.636715	76.1727	1418936_at	0.37	0.13	0.61	0.35	1.63894	0.24	0.26
1418954_at	calcium/calmodulin-dependent protein kinase kinase 1, alpha	Camkk1	1418954_at	Camkk1	calcium/calmodulin-dependent protein kinase kinase 1, alpha	NM_018883	0.37838	-0.41747	-0.298043	-0.140382	-0.524307	-0.263427	0.119356	-0.385682	-0.310312	-0.197804	-0.663363	-0.696442	306.516	1418954_at	-0.2	-0.14	-0.25	-0.23	-0.373059	-0.06	-0.02
1418985_at	CTTNBP2 N-terminal like	Cttnbp2nl	1418985_at	Cttnbp2nl	CTTNBP2 N-terminal like	NM_030249	-0.00707773	0.596801	0.45146	-0.0598558	0.0279309	-0.160128	0.0858553	0.980612	1.0691	0.370167	1.62273	0.970748	88.3624	1418985_at	0.37	0.26	1.09	1	1.26356	0.11	0.09
1419026_at	Fas death domain-associated protein	Daxx	1419026_at	Daxx	Fas death domain-associated protein	NM_007829	1.43584	1.8419	2.94925	0.971517	3.12122	3.20835	0.24838	-0.0140757	0.524018	0.0841648	0.55172	0.306045	148.443	1419026_at	1.7	2.74	0.5	0.67	-0.682734	-1.04	-0.17
1419042_at	interferon inducible GTPase 1	Iigp1	1419042_at	Iigp1	interferon inducible GTPase 1	NM_001146275 /// NM_021792	2.63543	3.3062	4.74041	1.76699	7.06237	7.06064	4.21865	3.88099	5.82714	2.461	9.01236	8.43778	n.a.	1419042_at	5.62	7.64	9.21	9.14	-0.0180832	-2.02	0.07
1419043_a_at	interferon inducible GTPase 1	Iigp1	1419043_a_at	Iigp1	interferon inducible GTPase 1	NM_001146275 /// NM_021792	4.87099	5.33345	6.8334	2.57529	8.42713	8.04719	6.18297	6.01419	7.97048	3.78824	10.2798	9.40471	346.139	1419043_a_at	5.15	6.92	8.62	8.47	-0.0029769	-1.77	0.15
1419080_at	glial cell line derived neurotrophic factor	Gdnf	1419080_at	Gdnf	glial cell line derived neurotrophic factor	NM_010275	0.0257078	0.251923	0.677605	0.00899286	0.564591	0.885622	0.207177	0.726598	0.932248	0.947483	0.810748	0.604593	28.2931	1419080_at	0.47	0.62	1.25	1.16	-0.2885	-0.15	0.09
1419097_a_at	stomatin	Stom	1419097_a_at	Stom	stomatin	NM_013515	-0.29593	0.307104	0.378192	-0.130712	0.172582	0.211558	0.747243	2.08211	2.14845	0.632772	2.32365	1.93479	239.777	1419097_a_at	0.06	0.31	2.75	2.01	1.20166	-0.25	0.74
1419098_at	stomatin	Stom	1419098_at	Stom	stomatin	NM_013515	0.00188587	0.787593	0.0986327	0.134393	-0.178253	-0.105522	0.137761	3.06492	1.23066	0.581152	0.720094	2.20758	n.a.	1419098_at	0.39	0.07	2.08	2.62	0.1426	0.32	-0.54
1419099_x_at	stomatin	Stom	1419099_x_at	Stom	stomatin	NM_013515	-0.0262767	0.276588	0.0318955	0.195139	-0.0327864	0.0203013	0.0554983	2.51753	1.02058	0.22627	0.580455	2.16342	343.591	1419099_x_at	0.21	0.25	2.51	2.39	0.465513	-0.04	0.12
1419100_at	serine (or cysteine) peptidase inhibitor, clade A, member 3N	Serpina3n	1419100_at	Serpina3n	serine (or cysteine) peptidase inhibitor, clade A, member 3N	NM_009252	0.132799	1.30954	0.568147	0.153457	-0.294243	-0.0253421	1.21983	3.41808	3.11427	0.354044	0.998025	0.630746	3687.92	1419100_at	-0.18	-0.11	2.36	2.3	-0.405684	-0.07	0.06
1419126_at	homeo box D9	Hoxd9	1419126_at	Hoxd9	homeo box D9	NM_013555	0.100303	0.270899	0.0030598	0.323798	-0.490531	-0.34083	0.692124	1.26089	0.921068	0.311175	1.29644	0.921001	526.04	1419126_at	0.13	0.28	1.7	2.32	-1.10248	-0.15	-0.62
1419139_at	growth differentiation factor 5	Gdf5	1419139_at	Gdf5	growth differentiation factor 5	NM_008109	-0.00901171	-0.137744	0.0478214	-0.0931835	-0.416279	-0.334174	-0.225029	-0.787998	-0.00329756	-0.205087	-0.7633	-0.646028	228.202	1419139_at	0.05	-0.39	-0.24	-0.28	0.177478	0.44	0.04
1419208_at	mitogen activated protein kinase kinase kinase 8	Map3k8	1419208_at	Map3k8	mitogen-activated protein kinase kinase kinase 8	NM_007746	0.529101	1.5527	1.56179	0.963372	0.809647	0.943506	0.89166	2.15283	2.15383	2.1373	1.11513	0.91429	52.374	1419208_at	0.55	1.31	2.35	2.64	0.916134	-0.76	-0.29
1419209_at	chemokine (C-X-C motif) ligand 1	Cxcl1	1419209_at	Cxcl1	chemokine (C-X-C motif) ligand 1	NM_008176	-0.111445	0.0416981	-0.206435	-0.172815	-0.19234	-0.367627	0.124348	0.521419	0.297118	0.214194	0.876561	0.956811	66.6573	1419209_at	0.16	-0.15	0.4	-0.09	0.752681	0.31	0.49
1419266_at	nuclear transcription factor-Y beta	Nfyb	1419266_at	Nfyb	nuclear transcription factor-Y beta	NM_010914	0.0778515	0.522558	0.245874	-0.0591758	-0.182142	-0.197058	0.749542	1.9136	2.24273	0.479244	1.16736	0.984439	331.972	1419266_at	0.05	0.2	1.98	2.92	0.247405	-0.15	-0.94
1419267_at	nuclear transcription factor-Y beta	Nfyb	1419267_at	Nfyb	nuclear transcription factor-Y beta	NM_010914	-0.0462565	0.122943	0.336225	0.0566713	-0.237566	-0.0727525	0.807373	1.43187	2.47937	0.592115	1.16096	0.95287	288.004	1419267_at	-0.12	0.31	1.97	2.97	0.694764	-0.43	-1
1419272_at	myeloid differentiation primary response gene 88	Myd88	1419272_at	Myd88	myeloid differentiation primary response gene 88	NM_010851	0.989571	1.42644	2.03563	0.608945	1.40606	1.64575	1.41215	1.75558	2.30522	0.80598	1.6532	1.32957	160.23	1419272_at	0.66	1.06	1.6	2.02	0.852899	-0.4	-0.42
1419324_at	LIM homeobox protein 9	Lhx9	1419324_at	Lhx9	LIM homeobox protein 9	NM_001025565 /// NM_001042577 /// NM_010714	-0.102128	0.311729	-0.209932	-0.258575	-0.0740667	-0.136746	-0.264612	-0.177696	-1.24601	-0.205043	-1.35905	-0.81713	463.661	1419324_at	0	-0.19	-1.44	-1.9	-0.286183	0.19	0.46
1419469_at	guanine nucleotide binding protein, beta 4	Gnb4	1419469_at	Gnb4	guanine nucleotide binding protein (G protein), beta 4	NM_013531	0.29174	0.669822	1.05193	0.267166	1.65625	1.54304	0.242343	-0.0834451	-0.506981	0.121184	0.94882	1.09225	431.87	1419469_at	0.43	0.04	-0.2	0	-0.538113	0.39	-0.2
1419470_at	guanine nucleotide binding protein, beta 4	Gnb4	1419470_at	Gnb4	guanine nucleotide binding protein (G protein), beta 4	NM_013531	-0.0411719	0.84365	1.34756	0.137495	1.57842	1.50546	-0.0350308	0.194985	-0.715824	0.204762	0.945911	0.726082	652.391	1419470_at	0.65	0.96	-0.28	-0.82	-1.66016	-0.31	0.54
1419473_a_at	cholecystokinin	Cck	1419473_a_at	Cck	cholecystokinin	NM_031161	-0.667352	-0.222158	-0.0543298	0.00168331	-0.448386	-0.584489	-0.538451	-0.290498	-0.013188	0.0524298	-1.29963	-0.874236	860.279	1419473_a_at	0.19	0.05	-0.29	0.05	-0.381359	0.14	-0.34
1419477_at	C-type lectin domain family 2, member d	Clec2d	1419477_at	Clec2d	C-type lectin domain family 2, member d	NM_053109	1.08538	1.07967	2.49035	0.521911	1.42832	1.61442	1.24047	0.963364	2.37755	0.982979	1.87945	1.63037	n.a.	1419477_at	1.91	1.72	2.28	1.2	1.05506	0.19	1.08
1419508_at	receptor (TNFRSF)-interacting serine-threonine kinase 1	Ripk1	1419508_at	Ripk1	receptor (TNFRSF)-interacting serine-threonine kinase 1	NM_009068	0.0365126	0.931844	0.644799	0.0389042	-0.0786749	0.15606	0.427214	1.77	1.69833	0.731385	0.726836	0.998911	150.706	1419508_at	-0.05	0.9	1.12	2.96	-0.59896	-0.95	-1.84
1419569_a_at	interferon-stimulated protein	Isg20	1419569_a_at	Isg20	interferon-stimulated protein	NM_001113527 /// NM_020583	0.691232	0.893461	2.12387	0.507109	2.03956	2.06009	-0.148026	-1.2441	0.276017	-0.065256	0.38138	0.587938	416.55	1419569_a_at	0.84	1.21	-0.54	-0.65	1.91212	-0.37	0.11
1419603_at	interferon activated gene 204 /// similar to interferon activated gene 204	Ifi204 /// LOC100048309	1419603_at	Ifi204	interferon activated gene 204	NM_008329	0.571813	2.36426	2.01272	0.439407	2.53831	2.30332	0.399351	2.1737	1.91007	0.521539	2.13015	1.73432	358.985	1419603_at	1.53	1.76	1.86	2.09	1.1292	-0.23	-0.23
1419630_a_at	tripartite motif-containing 11	Trim11	1419630_a_at	Trim11	tripartite motif-containing 11	NM_053168	-0.0205474	-0.0630217	0.0160829	-0.060482	-0.112875	-0.300325	0.584765	1.18974	1.30384	0.919742	0.561665	0.26166	74.7577	1419630_a_at	0.15531	0.0292607	1.7813	1.60576	-0.0416087	0.126049	0.175536
1419665_a_at	nuclear protein 1	Nupr1	1419665_a_at	Nupr1	nuclear protein 1	NM_019738	-0.245062	-0.0256867	0.156084	0.0832891	-0.289205	-0.0201137	0.320963	0.500883	1.43915	0.372069	0.82961	1.17073	197.595	1419665_a_at	-0.15	-0.24	0.21	0.31	-1.20525	0.09	-0.1
1419666_x_at	nuclear protein 1	Nupr1	1419666_x_at	Nupr1	nuclear protein 1	NM_019738	-0.295847	0.0321528	0.216737	-0.0319048	-0.315671	-0.0997948	0.238636	0.53331	1.54379	0.418046	0.885816	1.09815	239.472	1419666_x_at	-0.15	-0.01	0.24	0.39	-1.2711	-0.14	-0.15
1419676_at	myxovirus (influenza virus) resistance 2	Mx2	1419676_at	Mx2	myxovirus (influenza virus) resistance 2	NM_013606 /// NR_003508 /// XR_035745	2.78478	4.8424	6.55471	2.19318	7.62995	5.09924	0.144166	0.0820384	0.0081354	-0.00324967	1.89933	0.321318	n.a.	1419676_at	5.65	7.39	0	0	0	-1.74	0
1419684_at	chemokine (C-C motif) ligand 8 /// similar to monocyte chemoattractant protein-2 (MCP-2)	Ccl8 /// LOC100048554	1419684_at	Ccl8	chemokine (C-C motif) ligand 8	NM_021443 /// XM_001480890	0.157374	0.024734	0.132695	0.238659	1.13128	0.700723	0.408559	0.167572	0.280631	-0.0982441	2.9087	1.26347	n.a.	1419684_at	0.09	0.01	0.84	0.25	0.0944566	0.08	0.59
1419697_at	chemokine (C-X-C motif) ligand 11	Cxcl11	1419697_at	Cxcl11	chemokine (C-X-C motif) ligand 11	NM_019494	0.01801	0.935505	1.18471	0.285925	0.459123	0.997342	0.015318	0.601144	1.46154	0.188563	0.356542	0.57958	n.a.	1419697_at	0.162936	4.54633	0.513364	5.7314	-0.000940737	-4.3834	-5.21804
1419706_a_at	A kinase (PRKA) anchor protein (gravin) 12	Akap12	1419706_a_at	Akap12	A kinase (PRKA) anchor protein (gravin) 12	NM_031185	-0.203499	-0.378068	-0.424519	-0.0811567	-0.300421	-0.253626	-0.137466	-0.936264	-0.899481	-0.277457	-0.3551	-0.331876	247.173	1419706_a_at	-0.16	-0.29	-0.59	-0.21	1.0279	0.13	-0.38
1419714_at	CD274 antigen	Cd274	1419714_at	Cd274	CD274 antigen	NM_021893	0.509854	3.1334	5.04454	0.774713	4.97505	3.07161	0.578631	2.36962	4.11773	0.843524	7.9355	5.62058	n.a.	1419714_at	2.71	5.19	4.66	4.37	-0.99736	-2.48	0.29
1419829_a_at	Growth factor receptor bound protein 2-associated protein 2	Gab2	1419829_a_at	---	---	---	-0.0291648	0.459941	0.129722	-0.130657	-0.161718	0.134175	0.0834124	0.621191	0.320138	0.0542842	0.922831	1.03539	155.34	1419829_a_at	0.02	0.17	0.16	0.22	-0.531953	-0.15	-0.06
1419879_s_at	tripartite motif protein 25	Trim25	1419879_s_at	Trim25	tripartite motif-containing 25	NM_009546	1.05032	2.17114	3.43816	1.56453	2.92791	2.79449	0.594161	1.2708	2.43039	0.875012	1.96394	1.62089	112.374	1419879_s_at	2.79	4.04	2.48	3.42	-0.833123	-1.25	-0.94
1420090_at	---	---	1420090_at	---	---	---	-0.0016791	-0.0528824	-0.00268083	0.100242	-0.0132659	0.00196355	-0.00481872	-0.216635	0.011306	-0.0157922	-0.00966805	0.162144	n.a.	1420090_at	-0.123578	-0.0110112	-0.144971	1.2331	-0.0255838	-0.112567	-1.37807
1420137_at	Transcribed locus	---	1420137_at	---	---	---	0.306904	0.0328488	-0.367256	-0.0133706	0.553631	-0.00148643	0.21186	8.29e-05	-1.32015	-0.000860952	-0.105536	-0.00649918	n.a.	1420137_at	-0.86	-0.06	-0.89	-0.54	0.586135	-0.8	-0.35
1420150_at	splA/ryanodine receptor domain and SOCS box containing 1	Spsb1	1420150_at	Spsb1	splA/ryanodine receptor domain and SOCS box containing 1	NM_029035	0.173561	0.430925	0.784658	0.574424	0.569338	0.992631	0.302364	-0.329043	-0.185568	-0.0698034	0.444891	0.678397	46.9753	1420150_at	0.65	0.29	0.47	0.06	0.82061	0.36	0.41
1420342_at	ganglioside-induced differentiation-associated-protein 10	Gdap10	1420342_at	Gdap10	ganglioside-induced differentiation-associated-protein 10	XM_895068	1.07076	1.03674	1.959	0.902146	1.8942	1.84944	0.844447	1.06002	1.96775	1.10972	2.53304	2.48889	48.8712	1420342_at	0.77	2.27	1.56	2.31	-0.543367	-1.5	-0.75
1420380_at	chemokine (C-C motif) ligand 2	Ccl2	1420380_at	Ccl2	chemokine (C-C motif) ligand 2	NM_011333	0.284899	0.220372	0.391953	0.370996	1.84422	2.27474	0.582601	0.325038	0.328147	0.31358	2.07487	2.27852	64.7954	1420380_at	0.5	0.04	0.75	-0.02	1.21056	0.46	0.77
1420401_a_at	receptor (calcitonin) activity modifying protein 3 /// similar to receptor activity modifying protein 3 - mouse	LOC100046186 /// Ramp3	1420401_a_at	LOC100046186 /// Ramp3	similar to receptor activity modifying protein 3 /// receptor (calcitonin) activity modifying protein 3	NM_019511 /// XM_001475752	-0.136246	-0.276604	-0.442125	0.227617	-0.271686	-0.435863	-0.449964	-0.394575	-1.91734	0.913168	-1.21187	-1.25317	385.649	1420401_a_at	0.47	-0.34	-0.38	-0.76	-3.42868	0.81	0.38
1420535_a_at	negative regulator of ubiquitin-like proteins 1	Nub1	1420535_a_at	Nub1	negative regulator of ubiquitin-like proteins 1	NM_016736	0.0236481	0.599469	1.02942	0.327642	1.1024	1.14361	0.0146985	-0.484043	-0.142628	0.079349	1.31777	1.17366	505.295	1420535_a_at	0.81	1.38	0.52	0.04	0.100799	-0.57	0.48
1420635_a_at	T-cell, immune regulator 1, ATPase, H+ transporting, lysosomal V0 protein A3	Tcirg1	1420635_a_at	Tcirg1	T-cell, immune regulator 1, ATPase, H+ transporting, lysosomal V0 protein A3	NM_001136091 /// NM_016921	0.495695	1.82863	2.44189	0.499119	2.63791	2.24023	-0.00330483	0.0542437	0.146117	-0.238238	0.784984	0.578375	614.915	1420635_a_at	1.09	1.38	-0.02	-0.04	-0.0887361	-0.29	0.02
1420915_at	signal transducer and activator of transcription 1	Stat1	1420915_at	Stat1	signal transducer and activator of transcription 1	NM_009283	0.21069	3.7487	4.72939	1.20637	4.38013	4.29668	0.406751	4.0155	4.70896	1.49131	4.61216	4.29711	564.218	1420915_at	4.44	4.86	4.35	4.82	-0.718388	-0.42	-0.47
1420950_at	zinc and ring finger 1	Znrf1	1420950_at	Znrf1	zinc and ring finger 1	NM_133206	0.243163	0.0599885	-0.326518	-0.0490049	-0.264577	-0.155472	0.190693	1.54077	1.35246	0.663491	1.32446	1.12893	n.a.	1420950_at	0.11	0.3	2.09	1.19	0.0305329	-0.19	0.9
1420965_a_at	ectodermal-neural cortex 1	Enc1	1420965_a_at	Enc1	ectodermal-neural cortex 1	NM_007930	0.0749517	0.255577	0.470448	0.118488	0.128031	0.243472	0.365466	0.654431	0.590011	0.494017	1.44311	1.60092	45.1054	1420965_a_at	0.05	0.04	0.62	0.83	-0.000535103	0.01	-0.21
1420966_at	solute carrier family 25 (mitochondrial carrier ornithine transporter), member 15	Slc25a15	1420966_at	Slc25a15	solute carrier family 25 (mitochondrial carrier ornithine transporter), member 15	NM_011017 /// NM_181325	0.0152615	0.107491	0.0673553	0.114974	0.0174933	-0.754214	0.00218593	0.0124658	0.00153756	0.0183791	-0.0656233	-0.619856	n.a.	1420966_at	0.537436	0.864801	1.72942	2.02132	-0.0744351	-0.327365	-0.291908
1420973_at	AT rich interactive domain 5B (Mrf1 like) /// similar to modulator recognition factor 2	Arid5b /// LOC100044968	1420973_at	Arid5b /// LOC100044968	AT rich interactive domain 5B (MRF1-like) /// similar to modulator recognition factor 2	NM_023598 /// XM_001473421	0.0812637	0.352473	0.0907007	0.365671	0.281953	0.171549	0.131643	0.393289	0.424975	0.507648	0.87328	0.810646	27.5089	1420973_at	0.22	0.37	0.91	-0.12	0.896114	-0.15	1.03
1420981_a_at	LIM domain only 4	Lmo4	1420981_a_at	Lmo4	LIM domain only 4	NM_010723	0.120099	-0.361888	0.203675	0.173221	0.309571	-0.0902945	0.878274	1.06342	2.30067	0.734329	1.65998	1.46948	246.015	1420981_a_at	-0.14	0.13	1.56	2.8	-1.5789	-0.27	-1.24
1420992_at	ankyrin repeat domain 1 (cardiac muscle)	Ankrd1	1420992_at	Ankrd1	ankyrin repeat domain 1 (cardiac muscle)	NM_013468	0.0405638	0.145313	0.220949	0.0285704	-0.00320796	0.0714986	-0.237293	-1.07022	-0.739089	-0.93482	-0.408204	-0.352408	74.1582	1420992_at	-0.139899	-0.0575794	-1.19468	-1.40494	0.676068	-0.0823194	0.210263
1421009_at	radical S-adenosyl methionine domain containing 2	Rsad2	1421009_at	Rsad2	radical S-adenosyl methionine domain containing 2	NM_021384	2.83513	3.29167	5.51156	0.869824	7.28965	5.92453	-0.0270569	-0.160588	0.11477	0.00838954	0.77799	0.0141182	n.a.	1421009_at	1.14	4.9	0	0	0.00531743	-3.76	0
1421034_a_at	interleukin 4 receptor, alpha	Il4ra	1421034_a_at	Il4ra	interleukin 4 receptor, alpha	NM_001008700	-0.176713	0.223623	0.649699	0.135466	-0.0627563	0.0630063	0.321086	1.53351	1.92252	0.867231	0.684116	0.544762	95.3895	1421034_a_at	0.6	0.38	2.61	3.3	-0.708754	0.22	-0.69
1421073_a_at	prostaglandin E receptor 4 (subtype EP4)	Ptger4	1421073_a_at	Ptger4	prostaglandin E receptor 4 (subtype EP4)	NM_001136079 /// NM_008965	-0.25979	0.265014	-0.508004	0.0867971	0.0997637	-0.142444	-0.690927	-0.756638	-1.53134	-0.80355	-0.694636	-0.282494	46.8187	1421073_a_at	-0.44	-0.08	-1.94	-1.15	0.682314	-0.36	-0.79
1421151_a_at	Eph receptor A2	Epha2	1421151_a_at	Epha2	Eph receptor A2	NM_010139	-0.131402	-0.209047	-0.273519	0.0150498	0.194122	-0.0426605	-0.49223	-0.770978	-1.12771	-0.558696	-0.170196	-0.319811	45.29	1421151_a_at	0.12	0.05	-0.8	-0.7	0.57977	0.07	-0.1
1421207_at	leukemia inhibitory factor	Lif	1421207_at	Lif	leukemia inhibitory factor	NM_001039537 /// NM_008501	-0.386193	-0.514117	-0.574308	-0.528475	-0.0362883	-0.0699899	-1.22447	-1.52659	-2.11256	-1.40108	-0.330692	-0.711804	22.2775	1421207_at	0.31	-0.11	-0.5	-1.42	-0.390669	0.42	0.92
1421217_a_at	lectin, galactose binding, soluble 9	Lgals9	1421217_a_at	Lgals9	lectin, galactose binding, soluble 9	NM_001159301 /// NM_010708	0.117352	2.65717	2.87479	0.429864	2.85547	2.136	-0.149358	0.515826	0.791139	0.0380525	0.688149	0.582317	1579.33	1421217_a_at	1.35	2.9	0.73	1.02	-0.555516	-1.55	-0.29
1421228_at	chemokine (C-C motif) ligand 7	Ccl7	1421228_at	Ccl7	chemokine (C-C motif) ligand 7	NM_013654	0.633779	0.801825	0.635196	1.27729	2.23883	2.42415	1.27391	1.17937	0.857414	1.14097	2.75479	2.74348	5.51888	1421228_at	0.81	0.18	1.39	0.39	1.25127	0.63	1
1421236_at	receptor (TNFRSF)-interacting serine-threonine kinase 2	Ripk2	1421236_at	Ripk2	receptor (TNFRSF)-interacting serine-threonine kinase 2	NM_138952	0.0872145	0.11742	0.745214	0.219192	0.294897	0.232875	0.207454	2.08334	2.49138	1.20025	2.5935	2.11225	306.131	1421236_at	-0.02	0.35	1.85	2.99	-0.160438	-0.37	-1.14
1421267_a_at	Cbp/p300-interacting transactivator, with Glu/Asp-rich carboxy-terminal domain, 2	Cited2	1421267_a_at	Cited2	Cbp/p300-interacting transactivator, with Glu/Asp-rich carboxy-terminal domain, 2	NM_010828	-0.150794	-0.0541672	-0.198501	0.100675	0.130605	0.125571	-0.684653	-1.26038	-1.41603	-0.656734	-0.545104	-0.442511	22.9103	1421267_a_at	-0.27	0.03	-1.49	-1.71	1.60125	-0.3	0.22
1421291_at	interleukin 18 receptor accessory protein	Il18rap	1421291_at	Il18rap	interleukin 18 receptor accessory protein	NM_010553	0.0368508	0.307868	0.132698	-0.0617561	0.0126173	0.2199	-0.0141307	2.20113	2.31041	0.366047	2.38633	2.57924	n.a.	1421291_at	0.0902738	1.11918	3.05814	4.98911	-0.167143	-1.02891	-1.93097
1421322_a_at	interferon dependent positive acting transcription factor 3 gamma	Isgf3g	1421322_a_at	Irf9	interferon regulatory factor 9	NM_001159417 /// NM_001159418 /// NM_008394	2.81117	3.78567	3.74025	2.95709	4.22041	3.83737	2.78211	3.29806	3.243	2.51958	3.89335	3.40454	178.302	1421322_a_at	4.24	4.92	3.77	4.5	0.182946	-0.68	-0.73
1421358_at	histocompatibility 2, M region locus 3	H2-M3	1421358_at	H2-M3	histocompatibility 2, M region locus 3	NM_013819	0.536991	1.50053	1.81604	-0.0423795	1.81142	1.31598	-0.11788	-0.208834	0.112085	-0.00969177	2.31542	1.42239	926.28	1421358_at	0.61	0.68	0.08	-0.43	-0.463112	-0.07	0.51
1421365_at	follistatin	Fst	1421365_at	Fst	follistatin	NM_008046	-0.362635	0.781485	0.768836	1.12519	-0.0385219	-0.179602	1.70521	3.12504	3.79593	3.41174	4.48136	4.14857	19.9788	1421365_at	1.1	0.98	4.35	2.94	3.65652	0.12	1.41
1421425_a_at	regulator of calcineurin 2	Rcan2	1421425_a_at	Rcan2	regulator of calcineurin 2	NM_030598 /// NM_207649	-0.131468	0.128711	-0.194314	-0.0672742	-0.321214	-0.306584	-0.286033	-0.530706	-0.188804	0.133869	-0.757568	-0.657645	349.974	1421425_a_at	-0.12	0.12	-1.02	-1.03	0.159769	-0.24	0.01
1421471_at	neuropeptide Y receptor Y1	Npy1r	1421471_at	Npy1r	neuropeptide Y receptor Y1	NM_010934	0.182743	-0.261195	-0.0265502	-0.0106719	-0.50135	-0.644967	-0.190894	-0.303253	-0.174449	-0.0470064	-1.30975	-0.866403	n.a.	1421471_at	-0.0331019	-0.583944	-0.667398	-0.736931	-0.287264	0.550842	0.0695322
1421537_at	homeo box D3	Hoxd3	1421537_at	Hoxd3	homeo box D3	NM_010468	0.0427191	0.505554	0.148198	0.100337	0.19014	0.170721	0.325745	1.94298	1.94254	0.390936	2.09184	2.05519	336.95	1421537_at	0.04	1.6	3.12	4.93	-0.481769	-1.56	-1.81
1421550_a_at	tripartite motif-containing 34	Trim34	1421550_a_at	Trim34	tripartite motif-containing 34	NM_030684	0.0261709	0.498591	1.60593	0.106108	2.91166	2.81129	0.0048319	0.00399294	0.0199683	0.0152347	1.52663	1.12281	n.a.	1421550_a_at	1.53843	3.43979	0	0.00917719	0	-1.90137	-0.00917719
1421551_s_at	interferon activated gene 202B	Ifi202b	1421551_s_at	Ifi202b	interferon activated gene 202B	NM_008327 /// NM_011940	0.361485	2.01504	2.07694	0.455445	2.26711	2.11204	0.229725	1.62247	1.43198	0.453585	1.75076	1.63043	227.24	1421551_s_at	1.61	1.45	1.57	1.53	0.681162	0.16	0.04
1421571_a_at	lymphocyte antigen 6 complex, locus C1 /// similar to Lymphocyte antigen 6C precursor (Ly-6C) /// lymphocyte antigen 6 complex, locus C2	LOC100041546 /// LOC100045833 /// Ly6c1 /// Ly6c2	1421571_a_at	LOC100045833 /// Ly6c1 /// Ly6c2	similar to Lymphocyte antigen 6C precursor (Ly-6C) /// lymphocyte antigen 6 complex, locus C1 /// lymphocyte antigen 6 complex, locus C2	NM_001099217 /// NM_010741 /// XM_001475001 /// XM_001477071 /// XM_001477088	-0.269067	0.10104	-0.0114898	0.228365	0.693466	0.574083	0.921521	1.12265	0.907329	0.359644	2.25982	1.72455	437.126	1421571_a_at	0.25	0.38	1.93	4.16	0.237768	-0.13	-2.23
1421610_at	chemokine (C-X3-C motif) ligand 1	Cx3cl1	1421610_at	Cx3cl1	chemokine (C-X3-C motif) ligand 1	NM_009142	0.232239	0.700459	-0.40198	0.0242936	-0.232078	0.0151001	1.17411	1.83932	1.15875	0.287554	0.0467341	0.0277614	n.a.	1421610_at	0.24	0.1	1.75	1.11	-0.28208	0.14	0.64
1421812_at	TAP binding protein	Tapbp	1421812_at	Tapbp	TAP binding protein	NM_001025313 /// NM_009318	0.442661	1.91711	2.3086	0.120249	3.17674	1.68264	0.0827667	0.442314	0.818424	-0.0915022	3.47502	1.47436	1453.11	1421812_at	1.63	2.09	1.18	0.41	1.00376	-0.46	0.77
1421840_at	ATP-binding cassette, sub-family A (ABC1), member 1	Abca1	1421840_at	Abca1	ATP-binding cassette, sub-family A (ABC1), member 1	NM_013454	-0.00961299	1.19012	0.0394736	0.0438849	-0.139673	-0.244588	0.0670674	1.15594	-0.197527	0.163897	-1.05182	-0.733262	275.006	1421840_at	-0.86	0.12	-0.86	0.3	-1.2573	-0.98	-1.16
1421845_at	golgi phosphoprotein 3	Golph3	1421845_at	Golph3	golgi phosphoprotein 3	NM_025673	-0.0834883	1.27251	-0.787836	0.290789	0.108596	-0.341105	-0.294609	1.35057	-1.07097	-0.0782063	-0.428779	-0.101932	388.958	1421845_at	-0.08	0.15	-0.71	0.38	0.0847288	-0.23	-1.09
1421855_at	fibrinogen-like protein 2	Fgl2	1421855_at	Fgl2	fibrinogen-like protein 2	NM_008013	0.00826356	0.412085	0.181767	0.234943	1.06911	1.2722	0.990522	2.59941	2.30192	1.32259	1.82662	1.54149	n.a.	1421855_at	0.09	0	1.56	2.54	-0.000716253	0.09	-0.98
1421911_at	signal transducer and activator of transcription 2	Stat2	1421911_at	Stat2	signal transducer and activator of transcription 2	NM_019963	1.55684	4.39998	4.62077	0.758077	4.9063	4.76483	1.34933	3.89024	3.87195	0.563231	4.52961	4.37947	n.a.	1421911_at	5.5	6.29	5.32	5.76	0.203168	-0.79	-0.44
1421998_at	torsin family 3, member A	Tor3a	1421998_at	Tor3a	torsin family 3, member A	NM_023141	1.23365	3.66372	4.46177	1.2895	5.23637	4.51913	-0.0316112	0.321627	0.251214	0.314579	1.38861	1.2649	306.692	1421998_at	3.78	4.94	1.09	0.56	-0.1287	-1.16	0.53
1422005_at	eukaryotic translation initiation factor 2-alpha kinase 2	Eif2ak2	1422005_at	Eif2ak2	eukaryotic translation initiation factor 2-alpha kinase 2	NM_011163	0.123716	2.76087	3.43309	0.798904	3.92628	3.82327	-0.0438916	0.758726	1.18036	0.430604	1.12904	1.71635	695.845	1422005_at	2.09	3	0.31	0.67	-0.337575	-0.91	-0.36
1422006_at	eukaryotic translation initiation factor 2-alpha kinase 2	Eif2ak2	1422006_at	Eif2ak2	eukaryotic translation initiation factor 2-alpha kinase 2	NM_011163	0.373764	2.33431	2.7507	0.550513	3.52402	3.39685	-0.163722	1.00007	0.962114	0.112503	1.36994	1.24152	383.344	1422006_at	2.38	4.07	0.69	2.3	-0.681352	-1.69	-1.61
1422126_a_at	nudix (nucleoside diphosphate linked moiety X)-type motif 13	Nudt13	1422126_a_at	Nudt13	nudix (nucleoside diphosphate linked moiety X)-type motif 13	NM_026341	0.0859306	0.202974	0.672678	0.15931	1.50925	1.0205	-0.165605	-0.0803542	-0.0360007	-0.408967	0.699671	0.385752	578.78	1422126_a_at	0.21	1.74	0.11	0.07	0.241381	-1.53	0.04
1422134_at	FBJ osteosarcoma oncogene B	Fosb	1422134_at	Fosb	FBJ osteosarcoma oncogene B	NM_008036	-0.0357889	0.105928	-0.104962	0.0242293	-0.07155	-0.0436357	-0.238839	-1.30223	-1.04842	-0.763413	-0.861597	-0.0695342	20.489	1422134_at	-0.8	0.22	-1.86	-0.55	0.700495	-1.02	-1.31
1422140_at	predicted gene, EG665378	EG665378	1422140_at	EG665378	predicted gene, EG665378	NM_001081746	0.00344596	-0.00598896	0.158424	-0.00330312	4.78902	5.13731	-0.00474859	0.00739715	0.00896096	0.00696318	1.50927	1.98787	n.a.	1422140_at	1.61849	2.0439	0.0176634	0.0353268	-0.0155415	-0.425405	-0.0176634
1422141_s_at	component of Sp100-rs	Csprs	1422141_s_at	Csprs	component of Sp100-rs	NM_033616	0.0803953	0.235137	0.702236	-0.00253181	5.12539	5.05932	0.0579488	-0.0124887	0.00755251	-0.0497987	2.47834	2.09744	n.a.	1422141_s_at	1.3985	2.81183	0.0048616	0.00461822	-0.00141467	-1.41333	0.000243378
1422397_a_at	interleukin 15 receptor, alpha chain	Il15ra	1422397_a_at	Il15ra	interleukin 15 receptor, alpha chain	NM_008358 /// NM_133836	-0.0175078	0.0643715	-0.010942	0.06228	1.26924	1.57608	-0.0726061	-0.0679784	-0.00659911	0.0732372	2.91066	3.12289	342.012	1422397_a_at	0.06	-0.06	0.03	-0.04	0.0875485	0.12	0.07
1422470_at	BCL2/adenovirus E1B interacting protein 1, NIP3	Bnip3	1422470_at	Bnip3	BCL2/adenovirus E1B interacting protein 3	NM_009760	0.0898542	1.16363	0.733375	-0.0480417	-0.117369	0.0219712	0.2197	2.31494	3.24959	-0.0565268	1.11792	0.936091	1585.7	1422470_at	0.11	0.27	1.68	1.94	0.0467687	-0.16	-0.26
1422473_at	phosphodiesterase 4B, cAMP specific	Pde4b	1422473_at	Pde4b	phosphodiesterase 4B, cAMP specific	NM_019840	0.0492866	-0.172581	-0.0907739	0.215827	-0.138614	-0.277426	0.352528	1.49168	2.04887	1.51709	0.348192	-0.148564	55.5301	1422473_at	0.27	0.69	1.56	3.71	-1.83491	-0.42	-2.15
1422474_at	phosphodiesterase 4B, cAMP specific	Pde4b	1422474_at	Pde4b	phosphodiesterase 4B, cAMP specific	NM_019840	-0.115682	0.156816	0.209145	-0.0254235	-0.24716	-0.120987	0.271756	1.67181	2.30357	1.44796	0.213612	-0.0143198	77.9378	1422474_at	0.21	0.68	1.74	3.48	-1.52228	-0.47	-1.74
1422507_at	cystatin B	Cstb	1422507_at	Cstb	cystatin B	NM_007793	-0.17386	-0.0442012	-0.0494282	-0.00229377	-0.215489	-0.11663	0.5782	1.30966	1.49233	0.318974	0.598337	0.358875	757.247	1422507_at	0.22	-0.19	1.32	0.8	-0.39532	0.41	0.52
1422511_a_at	opioid growth factor receptor	Ogfr	1422511_a_at	Ogfr	opioid growth factor receptor	NM_031373	0.53226	0.716931	1.19929	0.422309	1.61378	1.10166	-0.0149348	-0.194927	0.374505	0.224761	1.36899	0.892419	276.626	1422511_a_at	1.07	1.5	0.48	0.19	-0.278749	-0.43	0.29
1422512_a_at	opioid growth factor receptor	Ogfr	1422512_a_at	Ogfr	opioid growth factor receptor	NM_031373	0.377238	1.74409	1.53079	0.488658	1.35335	1.09267	-0.393823	0.937663	0.30287	0.139431	0.458705	0.952991	191.022	1422512_a_at	1.58	2.14	0.09	1.34	-1.15327	-0.56	-1.25
1422556_at	guanine nucleotide binding protein, alpha 13	Gna13	1422556_at	Gna13	guanine nucleotide binding protein, alpha 13	NM_010303	0.27037	1.00569	0.683951	0.719487	0.888699	0.744692	0.221463	1.00941	0.688403	0.19806	1.16751	0.934658	137.993	1422556_at	0.39	0.79	0.6	1.66	-0.781381	-0.4	-1.06
1422557_s_at	metallothionein 1	Mt1	1422557_s_at	Mt1	metallothionein 1	NM_013602	-0.0748603	0.196107	0.460502	0.554967	-0.000456314	0.0482257	0.66097	0.699839	1.18883	0.745234	1.01824	0.573186	96.6785	1422557_s_at	0.26	0.14	0.78	0.3	0.814583	0.12	0.48
1422601_at	serine (or cysteine) peptidase inhibitor, clade B, member 9	Serpinb9	1422601_at	Serpinb9	serine (or cysteine) peptidase inhibitor, clade B, member 9	NM_009256	0.346509	0.131569	0.18977	-0.00588381	1.31537	1.52012	0.534862	0.163732	0.256573	-0.10478	1.93955	1.71533	1412.59	1422601_at	-0.47	0.04	1.01	0.76	-0.739549	-0.51	0.25
1422607_at	ets variant gene 1	Etv1	1422607_at	Etv1	ets variant gene 1	NM_007960	-0.0445122	0.498133	-0.18154	0.155239	0.0956895	0.23131	0.0827475	0.293175	0.0326622	-0.167137	0.798966	0.895306	269.197	1422607_at	-0.48	0.25	-0.29	1.99	-2.07306	-0.73	-2.28
1422612_at	hexokinase 2 /// hypothetical protein LOC100043412 /// hypothetical protein LOC100047934	Hk2 /// LOC100043412 /// LOC100047934	1422612_at	Hk2	hexokinase 2	NM_013820 /// XM_001478074 /// XM_001479664	-0.0491632	0.200519	0.660813	0.0602776	0.111491	0.219092	0.203162	1.3231	2.25128	1.05331	2.48143	2.26907	65.7861	1422612_at	0.21	0.97	1.51	2.82	-0.857315	-0.76	-1.31
1422661_at	lectin, galactose binding, soluble 8	Lgals8	1422661_at	Lgals8	lectin, galactose binding, soluble 8	NM_018886	0.097409	1.54559	1.60445	-0.361683	1.24229	1.44415	-0.232744	1.23624	0.288924	0.217303	0.0636074	0.418694	869.081	1422661_at	0.61	1.57	-0.41	0.33	-0.768371	-0.96	-0.74
1422704_at	glycerol kinase	Gyk	1422704_at	Gyk	glycerol kinase	NM_008194 /// NM_212444	-0.0655004	0.053642	0.0184565	-0.327319	-0.160859	-0.0354546	0.00752954	0.385447	0.23593	0.0210866	0.215477	0.177	513.563	1422704_at	-0.309649	0.155009	0.288287	1.00958	-0.353079	-0.464658	-0.721293
1422782_s_at	toll-like receptor 3	Tlr3	1422782_s_at	Tlr3	toll-like receptor 3	NM_126166	1.00165	2.25251	3.57543	0.716862	4.66467	4.98532	0.405539	-0.149816	0.594452	0.45474	2.32469	1.90765	370.286	1422782_s_at	2.3	4.04	0.75	0.52	-0.283869	-1.74	0.23
1422959_s_at	zinc finger protein 313	Zfp313	1422959_s_at	Rnf114	ring finger protein 114	NM_030743	0.181391	0.922788	0.149383	0.338244	0.889912	0.652034	0.11446	1.28076	-0.0372994	0.317055	0.787619	0.999942	156.996	1422959_s_at	0.91	0.55	0.48	0.69	-0.194681	0.36	-0.21
1423055_at	neuron specific gene family member 1	Nsg1	1423055_at	Nsg1	neuron specific gene family member 1	NM_010942	-0.0455282	0.276654	0.482352	0.345832	0.0690127	0.0302093	0.269239	1.5323	1.93596	0.0502326	1.45543	0.75004	1243.56	1423055_at	-0.13	-0.15	1.68	1.14	-0.720472	0.02	0.54
1423116_at	DOM-3 homolog Z (C. elegans)	Dom3z	1423116_at	Dom3z	DOM-3 homolog Z (C. elegans)	NM_033613	-0.00202655	0.260917	0.693654	0.560007	-0.0153909	0.313307	0.600209	0.368306	1.19251	0.311461	0.492903	0.431535	228.992	1423116_at	0.56	0.5	1.25	1.37	-0.574887	0.06	-0.12
1423140_at	lysosomal acid lipase A	Lipa	1423140_at	Lipa	lysosomal acid lipase A	NM_001111100 /// NM_021460	0.229092	0.39477	1.23721	-0.112486	1.21742	1.14357	0.41885	0.0733731	-0.379143	-0.127451	0.283917	0.289478	945.959	1423140_at	0.04	0.66	-0.12	-0.21	-0.489022	-0.62	0.09
1423141_at	lysosomal acid lipase A	Lipa	1423141_at	Lipa	lysosomal acid lipase A	NM_001111100 /// NM_021460	0.146447	0.961138	1.26101	0.396834	1.58806	1.06742	0.252152	-0.102615	0.129265	0.115875	0.46958	0.206166	1191.62	1423141_at	0.01	0.22	0.05	-0.07	-0.0602131	-0.21	0.12
1423175_s_at	par-6 (partitioning defective 6) homolog beta (C. elegans)	Pard6b	1423175_s_at	Pard6b	par-6 (partitioning defective 6) homolog beta (C. elegans)	NM_021409	-0.0773516	-0.0570842	-0.261992	-0.17837	-0.204624	-0.0780013	0.133027	-0.840949	-1.11666	-0.420555	0.173628	-0.0846552	90.1887	1423175_s_at	0.17	0.01	-0.05	-0.01	-0.169216	0.16	-0.04
1423233_at	CCAAT/enhancer binding protein (C/EBP), delta	Cebpd	1423233_at	Cebpd	CCAAT/enhancer binding protein (C/EBP), delta	NM_007679	0.250876	0.820964	0.737176	1.10085	-0.176279	0.0767401	1.03139	1.41063	1.72081	1.66164	0.420132	0.472944	68.3068	1423233_at	0.56	0.61	1.17	2.37	-2.22825	-0.05	-1.2
1423259_at	inhibitor of DNA binding 4 /// similar to Id4	Id4 /// LOC100045546	1423259_at	Id4 /// LOC100045546	inhibitor of DNA binding 4 /// similar to Id4	NM_031166 /// XM_001474498	-0.258949	0.259602	-0.447099	-0.443694	-0.16173	-0.154009	-0.754123	-0.585868	-1.6091	-0.986508	-0.908133	-0.823575	77.3916	1423259_at	-0.31	-0.07	-1.75	-1.39	-0.384197	-0.24	-0.36
1423260_at	inhibitor of DNA binding 4 /// similar to Id4	Id4 /// LOC100045546	1423260_at	Id4 /// LOC100045546	inhibitor of DNA binding 4 /// similar to Id4	NM_031166 /// XM_001474498	-0.107074	-0.560543	-0.210101	0.00903721	-0.188853	-0.222198	-0.674579	-1.42857	-1.16863	-0.912243	-0.887946	-0.571939	32.2072	1423260_at	0.05	-0.4	-1.4	-1.65	0.231892	0.45	0.25
1423516_a_at	nidogen 2	Nid2	1423516_a_at	Nid2	nidogen 2	NM_008695	0.136965	0.163018	0.109611	-0.108452	-0.187346	-0.0460447	-0.0770403	-0.116876	0.00919215	0.0143836	-1.02532	-0.217251	1741.27	1423516_a_at	-0.6	0.02	-0.6	0	-0.596378	-0.62	-0.6
1423522_at	nucleoplasmin 3 /// nucleoplasmin 3, pseudogene 1 /// similar to Nucleoplasmin-3	LOC639633 /// Npm3 /// Npm3-ps1	1423522_at	LOC639633 /// Npm3 /// Npm3-ps1	similar to Nucleoplasmin-3 /// nucleoplasmin 3 /// nucleoplasmin 3, pseudogene 1	NM_008723 /// NR_002702 /// XM_916150	-0.251709	-1.03151	-0.409449	0.169234	-2.30073	-0.403276	-0.178882	-1.00461	-0.130206	0.197482	-3.30303	0.134698	1453.71	1423522_at	-0.26	-0.37	-0.33	-0.76	-0.804211	0.11	0.43
1423555_a_at	interferon-induced protein 44	Ifi44	1423555_a_at	Ifi44	interferon-induced protein 44	NM_133871	1.94145	4.77755	5.43771	2.11764	6.05522	5.82088	0.0312075	0.642578	1.10917	0.172839	3.32054	2.8133	463.311	1423555_a_at	4.68	6.65	0.74	1.09	-0.954565	-1.97	-0.35
1423661_s_at	CTD (carboxy-terminal domain, RNA polymerase II, polypeptide A) small phosphatase 2 /// similar to Ctdsp2 protein	Ctdsp2 /// LOC100043719 /// LOC100046500	1423661_s_at	Ctdsp2 /// ENSMUSG00000040540	CTD (carboxy-terminal domain, RNA polymerase II, polypeptide A) small phosphatase 2 /// predicted gene, ENSMUSG00000040540	NM_001113470 /// NM_146012 /// XR_032943 /// XR_034953	0.146927	-0.0300483	-0.0609453	0.0611268	-0.171644	-0.0300252	0.144702	0.545463	0.621639	0.332205	0.317479	0.552438	905.823	1423661_s_at	0.1	0.09	0.54	0.4	-0.11526	0.01	0.14
1423754_at	interferon induced transmembrane protein 3	Ifitm3	1423754_at	Ifitm3	interferon induced transmembrane protein 3	NM_025378	1.0134	1.61545	1.95037	0.462851	2.26115	0.693487	0.846871	1.46816	1.67899	0.301795	1.72737	0.516651	683.425	1423754_at	1.65	1.93	1.71	1.62	0.163572	-0.28	0.09
1423810_at	protein phosphatase methylesterase 1	Ppme1	1423810_at	Ppme1	protein phosphatase methylesterase 1	NM_028292	0.152948	0.0256828	0.135383	0.0905249	-0.520643	-0.129627	0.110591	0.667226	0.827982	0.00740038	0.0123028	0.322181	338.625	1423810_at	0.105336	0.421406	1.2167	1.50695	0.588855	-0.31607	-0.290251
1423826_at	nucleolar complex associated 4 homolog (S. cerevisiae)	Noc4l	1423826_at	Noc4l	nucleolar complex associated 4 homolog (S. cerevisiae)	NM_153570	-0.0809751	0.247318	0.44131	0.383032	-0.168046	0.0765362	1.27784	1.39564	2.02729	0.755561	1.25256	0.985022	255.034	1423826_at	0.54	1.13	1.71	3	-1.03975	-0.59	-1.29
1423827_s_at	nucleolar complex associated 4 homolog (S. cerevisiae)	Noc4l	1423827_s_at	Noc4l	nucleolar complex associated 4 homolog (S. cerevisiae)	NM_153570	-0.133677	0.420829	0.470205	0.346202	-0.146119	0.135174	1.22402	1.58374	2.17581	0.634527	1.25437	0.973859	324.77	1423827_s_at	0.44	1.19	1.8	2.99	-0.997373	-0.75	-1.19
1423836_at	zinc finger protein 503	Zfp503	1423836_at	Zfp503	zinc finger protein 503	NM_145459	-0.0462622	-0.539581	-0.210938	-0.228164	-0.269173	-0.358655	-0.247877	-0.666793	-0.489301	-0.244706	-0.669138	-0.980777	65.3621	1423836_at	-0.45	-0.19	-0.54	0.03	-1.99631	-0.26	-0.57
1423870_at	RIKEN cDNA 2610208M17 gene	2610208M17Rik	1423870_at	Aida	axin interactor, dorsalization associated	NM_181732	0.125029	0.818023	1.16382	0.177316	1.36179	0.843632	-0.065574	0.111514	-0.319001	0.0752193	0.477388	0.257713	808.352	1423870_at	0.47	0.64	-0.26	-0.24	-1.1501	-0.17	-0.02
1423890_x_at	ATPase, Na+/K+ transporting, beta 1 polypeptide	Atp1b1	1423890_x_at	Atp1b1	ATPase, Na+/K+ transporting, beta 1 polypeptide	NM_009721	0.213893	0.273009	-0.110825	0.0888134	-0.2236	-0.277771	-0.0433242	-0.0578076	-0.697228	-0.075077	-0.615926	-0.646142	516.57	1423890_x_at	-0.28	-0.27	-0.91	-1.28	0.0633085	-0.01	0.37
1423986_a_at	scotin gene	Scotin	1423986_a_at	Shisa5	shisa homolog 5 (Xenopus laevis)	NM_025858 /// NM_026381	0.161905	1.03997	1.48395	0.296102	1.60479	0.820102	0.10001	0.504571	0.66136	0.0326818	0.624652	0.28253	869.69	1423986_a_at	1.04	1.89	0.61	1.01	-0.101008	-0.85	-0.4
1424022_at	oxidative stress induced growth inhibitor 1	Osgin1	1424022_at	Osgin1	oxidative stress induced growth inhibitor 1	NM_027950	0.0831275	-0.169518	0.240606	-0.0561776	-0.45854	0.193396	1.54549	1.58324	3.00504	1.75599	1.24	1.16356	51.527	1424022_at	0.12	0.07	2.63	3.09	-1.14617	0.05	-0.46
1424041_s_at	complement component 1, s subcomponent /// similar to Complement component 1, s subcomponent	C1s /// LOC100044326	1424041_s_at	C1s /// LOC100044326	complement component 1, s subcomponent /// similar to Complement component 1, s subcomponent	NM_001097617 /// NM_144938 /// XR_030514	0.153783	1.53758	0.760372	-0.0146186	0.401504	0.201449	0.768035	3.63914	2.80469	0.320071	2.99665	1.28119	2391.72	1424041_s_at	0.26	2.59	3.02	4.8	-0.0678772	-2.33	-1.78
1424067_at	intercellular adhesion molecule 1	Icam1	1424067_at	Icam1	intercellular adhesion molecule 1	NM_010493	-0.0152098	0.0450052	0.0203866	-0.00374625	-0.0108438	-0.004498	-0.00112365	2.33638	2.48753	0.231157	0.0261751	0.138561	n.a.	1424067_at	-0.00550379	0.155485	1.0026	5.75823	0.0588506	-0.160989	-4.75563
1424086_at	OAF homolog (Drosophila)	Oaf	1424086_at	Oaf	OAF homolog (Drosophila)	NM_178644	-0.297152	-0.267625	-0.0933313	0.171483	-0.0768204	-0.0815233	-0.43399	-0.825972	-1.01639	0.00892263	-0.462749	-0.28803	154.247	1424086_at	0.2	-0.04	-0.65	-1.24	-1.88424	0.24	0.59
1424208_at	prostaglandin E receptor 4 (subtype EP4)	Ptger4	1424208_at	Ptger4	prostaglandin E receptor 4 (subtype EP4)	NM_001136079 /// NM_008965	-0.260618	0.0634155	-0.0630863	-0.17403	-0.182075	0.0281127	-0.438697	-0.791893	-0.957815	-0.851217	-0.607544	-0.333396	61.5637	1424208_at	-0.18	0.01	-1.21	-0.57	0.46665	-0.19	-0.64
1424289_at	oxidative stress induced growth inhibitor family member 2	Osgin2	1424289_at	Osgin2	oxidative stress induced growth inhibitor family member 2	NM_145950	0.0224173	-0.0720246	-0.112669	0.0692524	-0.274367	-0.189534	0.268443	0.861889	1.60198	0.960863	0.513339	0.489262	97.2129	1424289_at	-0.391998	0.371107	1.27322	2.80886	-1.4701	-0.763105	-1.53564
1424339_at	2'-5' oligoadenylate synthetase-like 1	Oasl1	1424339_at	Oasl1	2'-5' oligoadenylate synthetase-like 1	NM_145209	0.198274	0.318033	0.197243	0.051931	3.16266	3.29942	0.0285372	0.0881657	0.0482026	-0.0497898	-0.0119472	-0.0779006	n.a.	1424339_at	3.04239	5.9497	-0.0304986	-0.0294537	-0.000148175	-2.90731	-0.00104495
1424356_a_at	meteorin, glial cell differentiation regulator-like	Metrnl	1424356_a_at	Metrnl	meteorin, glial cell differentiation regulator-like	NM_144797	-0.135468	-0.377772	-0.135827	-0.0392977	0.0196934	-0.132792	-0.383733	-1.20938	-1.28757	-0.484223	-0.936154	-0.662661	100.705	1424356_a_at	0.07	-0.15	-1.44	-1.69	0.359189	0.22	0.25
1424413_at	opioid growth factor receptor-like 1	Ogfrl1	1424413_at	Ogfrl1	opioid growth factor receptor-like 1	NM_001081079	0.00444144	0.424611	0.514124	0.121164	1.00218	1.27451	-0.0281947	-0.104234	0.335446	0.0844195	0.14614	0.304793	569.885	1424413_at	-0.22	0.01	0.1	1.53	-1.14818	-0.23	-1.43
1424414_at	opioid growth factor receptor-like 1	Ogfrl1	1424414_at	Ogfrl1	opioid growth factor receptor-like 1	NM_001081079	0.031356	0.239114	0.149801	0.0400661	0.608568	0.869601	-0.169315	0.0451136	0.00586096	0.0393127	-0.0393099	0.152271	n.a.	1424414_at	0.407307	0.169038	0.550556	0.540766	-0.726919	0.238269	0.00979048
1424448_at	tripartite motif-containing 6	Trim6	1424448_at	Trim6	tripartite motif-containing 6	NM_001013616	0.00701865	0.043693	0.300262	0.0033894	1.02502	0.00506223	0.00756653	0.00531958	-0.00409427	0.00878532	0.100067	-0.000165917	n.a.	1424448_at	0.129748	1.55234	0.177016	2.34434	0.503519	-1.42259	-2.16733
1424496_at	RIKEN cDNA 5133401N09 gene	5133401N09Rik	1424496_at	5133401N09Rik	RIKEN cDNA 5133401N09 gene	NM_001048060 /// NM_198004	0.175096	0.836284	0.84953	-0.459556	1.25323	0.973425	0.145326	0.443653	-0.176122	0.209945	2.32909	1.7804	1436.28	1424496_at	0.5	0.61	0.8	-0.08	-0.304111	-0.11	0.88
1424518_at	RIKEN cDNA 2310016F22 gene /// cDNA sequence BC020489	2310016F22Rik /// BC020489	1424518_at	Apol9a /// Apol9b	apolipoprotein L 9a /// apolipoprotein L 9b	NM_173743 /// XM_128064 /// XM_911308	1.9389	2.4934	1.80552	0.259146	4.88158	4.54536	0.443115	0.0965493	0.0318197	0.174555	3.87327	3.13855	n.a.	1424518_at	3.08	5.83	1.25	2.57	0.632134	-2.75	-1.32
1424529_s_at	cell growth regulator with EF hand domain 1	Cgref1	1424529_s_at	Cgref1	cell growth regulator with EF hand domain 1	NM_001160149 /// NM_026770 /// XM_181420 /// XM_908550	-0.186914	-0.111484	-0.450259	0.160292	-0.207486	-0.251254	-0.292345	-0.713889	-0.965853	0.581505	-0.304622	-0.506121	271.259	1424529_s_at	0.825073	-0.31839	0.126195	-1.64135	-1.87229	1.14346	1.76754
1424588_at	SLIT-ROBO Rho GTPase activating protein 3	Srgap3	1424588_at	Srgap3	SLIT-ROBO Rho GTPase activating protein 3	NM_080448	0.219841	0.122831	0.17887	0.158697	-0.254723	-0.194687	0.170513	-0.0954814	0.153225	0.045686	-0.202839	-0.715941	207.023	1424588_at	0	0.12	0.1	-0.06	0.288297	-0.12	0.16
1424617_at	interferon-induced protein 35	Ifi35	1424617_at	Ifi35	interferon-induced protein 35	NM_027320	1.19591	3.80258	3.42704	1.30979	4.21319	3.66507	0.15193	1.23278	0.888771	0.516262	2.44044	2.21438	750.424	1424617_at	3.19	3.3	1.31	0.73	-0.421702	-0.11	0.58
1424669_at	zinc finger, FYVE domain containing 21	Zfyve21	1424669_at	Zfyve21	zinc finger, FYVE domain containing 21	NM_026752	-0.00672835	-0.115364	-0.258883	0.218484	-0.310753	-0.405784	0.279629	1.03585	0.813849	0.163057	0.911268	0.659595	548.586	1424669_at	0.16	0.02	1.81	2.36	-0.705622	0.14	-0.55
1424670_s_at	zinc finger, FYVE domain containing 21	Zfyve21	1424670_s_at	Zfyve21	zinc finger, FYVE domain containing 21	NM_026752	-0.0597997	0.191602	-0.301989	0.16735	-0.398523	-0.28056	0.343564	1.24011	1.00699	0.161899	0.823883	0.680758	444.893	1424670_s_at	0.24	0.06	1.77	2.12	-0.530057	0.18	-0.35
1424671_at	pleckstrin homology domain containing, family F (with FYVE domain) member 1	Plekhf1	1424671_at	Plekhf1	pleckstrin homology domain containing, family F (with FYVE domain) member 1	NM_024413	-0.071494	0.253978	0.23619	0.37799	-0.189949	-0.0871581	0.821547	1.02698	1.08424	1.08893	0.426443	0.196424	44.698	1424671_at	0.51	0.73	1.38	2.27	-0.804106	-0.22	-0.89
1424674_at	solute carrier family 39 (metal ion transporter), member 6	Slc39a6	1424674_at	Slc39a6	solute carrier family 39 (metal ion transporter), member 6	NM_139143	-0.0268406	0.345528	0.241011	-0.0128028	-0.230857	-0.146842	0.259112	1.20801	1.37498	0.337833	0.587993	0.411968	286.238	1424674_at	-0.13	0.3	1	2.42	-0.875761	-0.43	-1.42
1424675_at	solute carrier family 39 (metal ion transporter), member 6	Slc39a6	1424675_at	Slc39a6	solute carrier family 39 (metal ion transporter), member 6	NM_139143	0.00538764	-0.0825196	0.365527	0.610299	-0.143696	-0.0601204	0.201072	0.705322	1.25867	0.824592	0.705835	0.4342	150.956	1424675_at	0.25	-0.17	1.47	2.97	-0.729147	0.42	-1.5
1424680_at	expressed sequence BB146404	BB146404	1424680_at	Fam26e	family with sequence similarity 26, member E	NM_178908	0.529608	0.606259	0.573569	-0.0412249	-0.0713038	0.150877	1.01365	1.80696	1.4828	0.159607	2.69023	2.58859	331.867	1424680_at	0.47	0.74	2.46	1.99	0.871988	-0.27	0.47
1424775_at	2'-5' oligoadenylate synthetase 1A	Oas1a	1424775_at	Oas1a	2'-5' oligoadenylate synthetase 1A	NM_145211	2.64208	1.24901	1.79434	0.00563263	6.53314	5.00208	0.665958	0.0659056	-0.124914	-0.00569924	2.88761	1.36033	n.a.	1424775_at	3.89	4.86	0.75	0.75	-0.0128079	-0.97	0
1424796_at	RIKEN cDNA 1700054N08 gene	1700054N08Rik	1424796_at	1700054N08Rik	RIKEN cDNA 1700054N08 gene	NM_028536	-0.110256	0.553318	-0.520511	-0.189841	-0.145528	0.248355	0.143843	1.342	0.748066	0.297045	1.12133	1.19882	123.354	1424796_at	0.66	-0.03	2.28	0.84	-1.53007	0.69	1.44
1424807_at	laminin, alpha 4	Lama4	1424807_at	Lama4	laminin, alpha 4	NM_010681	-0.03953	0.0162483	0.111527	-0.175189	-0.189654	0.148206	-0.0993375	-0.640214	0.091253	-0.0846158	1.07017	0.820703	623.455	1424807_at	-0.08	0.12	0.23	0.32	-0.130726	-0.2	-0.09
1424808_at	laminin, alpha 4	Lama4	1424808_at	Lama4	laminin, alpha 4	NM_010681	-0.192461	-0.279872	0.154187	0.049637	0.122908	0.0933109	-0.31229	-1.06607	0.414434	0.108355	1.51861	1.0585	860.418	1424808_at	-0.230639	0.103001	-0.225928	-0.414565	0	-0.33364	0.188637
1424885_at	kelch domain containing 8A	Klhdc8a	1424885_at	Klhdc8a	kelch domain containing 8A	NM_144810	-0.248813	-0.53293	-0.444338	0.126226	-0.158711	-0.0510992	-0.432043	-1.58577	-1.49314	-0.12035	-0.771475	-0.421792	143.278	1424885_at	0.77	-0.09	-0.81	-1.33	-0.989282	0.86	0.52
1424890_at	basonuclin 1	Bnc1	1424890_at	Bnc1	basonuclin 1	NM_007562	-0.0219692	0.109798	-0.33362	-0.302501	-0.164416	-0.0467502	-0.223476	-0.540633	-1.36937	-0.420662	-1.0392	-0.933345	130.485	1424890_at	-0.12	-0.39	-1.46	-2.07	-1.61675	0.27	0.61
1424921_at	bromodomain containing 4 /// bone marrow stromal cell antigen 2	Brd4 /// Bst2	1424921_at	Bst2	bone marrow stromal cell antigen 2	NM_198095	0.337324	0.917806	0.700881	0.696243	4.23053	2.89704	0.0695735	0.186775	0.265832	0.108714	2.33716	1.76345	n.a.	1424921_at	1.01	2.21	0.5	0.73	0.177997	-1.2	-0.23
1424923_at	serine (or cysteine) peptidase inhibitor, clade A, member 3G	Serpina3g	1424923_at	Serpina3g	serine (or cysteine) peptidase inhibitor, clade A, member 3G	NM_009251	0.772907	3.79171	3.86101	0.932918	0.921603	1.4258	3.35861	5.09658	5.88976	1.8337	6.38285	4.85737	930.837	1424923_at	2.77	4.07	5.89	5.87	1.09728	-1.3	0.02
1424929_a_at	tripartite motif protein 26	Trim26	1424929_a_at	Trim26	tripartite motif-containing 26	NM_001025599	0.262473	1.21911	1.9344	0.688596	1.71578	2.11523	0.0132274	-0.0939453	0.235468	-0.0885566	0.953742	0.94116	214.852	1424929_a_at	0.88	1.78	0.23	0.22	-0.108817	-0.9	0.01
1424938_at	six transmembrane epithelial antigen of the prostate 1	Steap1	1424938_at	Steap1	six transmembrane epithelial antigen of the prostate 1	NM_027399	-0.0976133	0.455667	0.342504	0.200311	-0.126365	-0.0751655	0.269733	1.88185	2.03335	0.400026	0.700886	0.797669	782.564	1424938_at	0.12	0.28	1.6	1.91	-0.626041	-0.16	-0.31
1424948_x_at	histocompatibility 2, D region locus 1 /// histocompatibility 2, K1, K region /// similar to H-2K(d) antigen	H2-D1 /// H2-K1 /// LOC100044874	1424948_x_at	H2-D1 /// H2-K1 /// LOC100044874	histocompatibility 2, D region locus 1 /// histocompatibility 2, K1, K region /// similar to H-2K(d) antigen	NM_001001892 /// NM_010380 /// XM_001473540 /// XM_001473561 /// XM_001473578	1.13038	1.72789	2.33255	0.397125	2.41341	1.25009	0.407857	0.747184	1.31976	-0.291584	1.22774	0.520324	785.503	1424948_x_at	0.54	2	0.22	1.14	0.80602	-1.46	-0.92
1424950_at	SRY-box containing gene 9	Sox9	1424950_at	Sox9	SRY-box containing gene 9	NM_011448	-0.0988378	-0.0538133	-0.244555	0.258418	-0.0768275	-0.0222701	-0.396024	-0.478129	-0.901061	-0.23523	-0.106584	-0.252589	83.4372	1424950_at	0.03	-0.06	-0.74	-0.62	-1.36281	0.09	-0.12
1425025_at	transmembrane protein 106A	Tmem106a	1425025_at	Tmem106a	transmembrane protein 106A	NM_144830	0.304253	1.66135	1.80583	0.00881858	2.1655	1.9505	-0.0140149	-0.128665	-0.207684	-0.480464	1.40284	1.05034	1274.66	1425025_at	1.42	1.88	0.36	-0.17	-0.289043	-0.46	0.53
1425050_at	isochorismatase domain containing 1	Isoc1	1425050_at	Isoc1	isochorismatase domain containing 1	NM_025478	0.103453	1.40719	2.16906	0.147797	0.957426	0.410947	0.00820343	0.0082799	-0.0948798	0.177154	0.171119	0.15333	730.448	1425050_at	0.8	1.72	-0.05	-0.25	-0.901697	-0.92	0.2
1425051_at	isochorismatase domain containing 1	Isoc1	1425051_at	Isoc1	isochorismatase domain containing 1	NM_025478	0.00372432	0.694539	0.37504	0.248965	1.21467	0.543834	-0.0821489	-0.25834	-0.352699	0.131496	0.236811	0.264994	n.a.	1425051_at	0.356	-0.460045	-1.58698	-2.20134	-0.244919	0.816045	0.614359
1425052_at	CDNA, clone:Y2G0147N17, strand:unspecified	---	1425052_at	---	---	---	0.213135	0.976582	2.14518	0.262212	1.03346	0.484635	0.00976492	-0.100468	-0.158036	-0.0398423	0.345341	0.0555206	1030.42	1425052_at	0.5	1.16	-0.14	-0.09	-0.695675	-0.66	-0.05
1425078_x_at	RIKEN cDNA C130026I21 gene /// similar to C130026I21Rik protein	C130026I21Rik /// LOC100041885	1425078_x_at	C130026I21Rik /// LOC100041885	RIKEN cDNA C130026I21 gene /// similar to C130026I21Rik protein	NM_001037909 /// NM_175219 /// XM_001477693	0.26708	-0.0236035	0.374625	-0.0182861	1.77855	2.00035	0.177141	0.0754615	0.133151	-0.0503695	2.22493	1.26883	294.598	1425078_x_at	0.06	0.8	0	-0.16	0.167594	-0.74	0.16
1425106_a_at	tryptophanyl-tRNA synthetase	Wars	1425106_a_at	Wars	tryptophanyl-tRNA synthetase	NM_011710	-0.195886	0.41502	-0.259904	0.149907	0.0192724	-0.0764766	-0.400096	0.470343	-0.0998086	0.146385	2.14716	1.42697	1066.08	1425106_a_at	0.08	0.1	1.14	1	-0.488417	-0.02	0.14
1425119_at	2'-5' oligoadenylate synthetase 1B	Oas1b	1425119_at	Oas1b	2'-5' oligoadenylate synthetase 1B	NM_001083925 /// NR_003507 /// XM_001471672 /// XM_001471673	1.39686	2.36467	2.1658	0.246715	5.06618	3.73644	0.168115	0.191337	0.193539	0.0302209	2.57606	0.439035	n.a.	1425119_at	2.41	5.13	0.45	2.2	0.0464283	-2.72	-1.75
1425156_at	guanylate binding protein 6	Gbp6	1425156_at	Gbp6	guanylate binding protein 6	NM_001083312 /// NM_145545	0.960387	2.92354	4.04378	0.286004	6.08867	5.2888	1.74406	3.96855	4.95182	0.49822	7.1589	6.05433	n.a.	1425156_at	2.38	4.52	4.71	5.78	-0.0135131	-2.14	-1.07
1425292_at	dystrobrevin alpha	Dtna	1425292_at	Dtna	dystrobrevin alpha	NM_010087 /// NM_207650	-0.0105203	-0.267852	-0.0883841	0.169409	0.889177	0.0647599	-0.169974	-0.120968	0.057548	0.188851	0.230606	-0.113539	121.063	1425292_at	0.4	-0.17	-0.07	-0.61	1.25503	0.57	0.54
1425296_a_at	regulator of G-protein signaling 3	Rgs3	1425296_a_at	Rgs3	regulator of G-protein signaling 3	NM_001081650 /// NM_019492 /// NM_134257	-0.074976	-0.0659218	-0.0664144	-0.220939	-0.130158	-0.080891	-0.485709	-0.451544	-0.969773	-0.35097	-0.603384	-0.394698	42.64	1425296_a_at	-0.27	0.05	-0.98	-0.73	0.00186924	-0.32	-0.25
1425328_at	family with sequence similarity 76, member A	Fam76a	1425328_at	Fam76a	family with sequence similarity 76, member A	NM_145553	0.0186874	0.264088	0.106285	-0.082991	-0.204902	-0.20794	0.221833	0.840101	1.21684	-0.0161485	0.147398	0.244115	282.319	1425328_at	-0.141479	0.263465	0.904843	2.39314	-0.00328153	-0.404944	-1.4883
1425336_x_at	histocompatibility 2, K1, K region	H2-K1	1425336_x_at	H2-K1	histocompatibility 2, K1, K region	NM_001001892	1.24052	1.53047	2.25134	0.656692	2.25572	1.25366	0.506569	0.847955	1.37457	0.175226	1.42812	0.632073	606.094	1425336_x_at	0.98	1.62	0.9	1.16	1.34695	-0.64	-0.26
1425394_at	hypothetical LOC667597	LOC667597	1425394_at	BC023105	cDNA sequence BC023105	XM_001471580 /// XM_001471581	0.0378217	0.906834	1.17364	0.229661	4.209	3.08061	0.784993	2.26997	3.96234	0.514516	7.85063	6.65703	n.a.	1425394_at	0.2	2.6	5.19	5.22	-0.00652597	-2.4	-0.03
1425405_a_at	adenosine deaminase, RNA-specific	Adar	1425405_a_at	Adar	adenosine deaminase, RNA-specific	NM_001038587 /// NM_001146296 /// NM_019655	0.169806	1.58767	1.77004	0.0477196	3.25349	3.59325	0.0816095	1.24103	0.588726	-0.288069	1.43538	1.91167	397.266	1425405_a_at	1.42	2.15	0.65	1.5	-0.622917	-0.73	-0.85
1425423_at	GLIS family zinc finger 1	Glis1	1425423_at	Glis1	GLIS family zinc finger 1	NM_147221	-0.250934	-0.444123	-0.0362306	-0.26757	-0.616847	-0.589225	-0.0895352	0.519292	0.327508	0.221372	-1.14512	-1.09633	125.393	1425423_at	0.27	0.05	0.29	-0.28	0.37957	0.22	0.57
1425424_at	hypothetical protein LOC620031	MGC7817	1425424_at	MGC7817	hypothetical protein LOC620031	XM_884414	0.614986	-0.0942522	-0.326501	0.205119	0.264349	-0.104717	1.09307	1.9306	2.60615	2.17461	1.27528	0.137255	166.705	1425424_at	0.14	-0.15	2.63	1.92	0.0646084	0.29	0.71
1425545_x_at	histocompatibility 2, D region locus 1	H2-D1	1425545_x_at	H2-D1	histocompatibility 2, D region locus 1	NM_010380	0.536465	1.29474	1.63435	0.150303	1.57595	0.745959	0.0848993	0.88928	1.08183	0.143401	1.19201	0.45551	678.168	1425545_x_at	0.53	1.81	0.7	1.58	0.138234	-1.28	-0.88
1425719_a_at	N-myc (and STAT) interactor	Nmi	1425719_a_at	Nmi	N-myc (and STAT) interactor	NM_001141948 /// NM_001141949 /// NM_019401	-0.120881	0.888297	1.19803	0.0536759	2.05326	1.73912	-0.099844	-0.230961	0.0965906	0.0327982	2.08127	1.46629	1150.36	1425719_a_at	0.75	1.74	-0.12	-0.12	-0.554124	-0.99	0
1425767_a_at	sine oculis-related homeobox 4 homolog (Drosophila)	Six4	1425767_a_at	Six4	sine oculis-related homeobox 4 homolog (Drosophila)	NM_011382	0.191099	0.349637	-0.481692	0.23456	-0.234964	-0.284181	0.0690087	-0.281048	-1.62019	-0.28583	-0.924453	-0.773393	91.2166	1425767_a_at	0.07	-0.24	-1.26	-1.62	-0.358548	0.31	0.36
1425837_a_at	CCR4 carbon catabolite repression 4-like (S. cerevisiae) /// similar to carbon catabolite repression 4 protein homolog	Ccrn4l /// LOC100047134	1425837_a_at	Ccrn4l /// LOC100047134	CCR4 carbon catabolite repression 4-like (S. cerevisiae) /// similar to carbon catabolite repression 4 protein homolog	NM_009834 /// XM_001477322	-0.110734	0.377358	0.556202	0.516786	0.266806	0.331571	0.548194	0.711926	0.881665	0.860583	1.14351	0.874154	55.1564	1425837_a_at	0.23	0.3	0.74	0.81	0.622732	-0.07	-0.07
1425894_at	MAS-related GPR, member F	Mrgprf	1425894_at	Mrgprf	MAS-related GPR, member F	NM_145379	-0.100593	-0.344502	-0.418181	0.366352	-0.212973	-0.180687	0.262754	-0.838597	-1.15761	-0.112498	-0.576255	-0.571596	132.11	1425894_at	-0.07	0.32	-1.08	-1.77	-0.562891	-0.39	0.69
1425908_at	guanine nucleotide binding protein, beta 1	Gnb1	1425908_at	Gnb1	guanine nucleotide binding protein (G protein), beta 1	NM_001160016 /// NM_001160017 /// NM_008142	0.214741	0.281439	0.357217	0.270452	1.07238	0.0937739	0.0584021	0.0186508	0.37184	0.222757	1.37333	0.074333	36.563	1425908_at	-0.06	-0.56	-0.43	-0.63	-0.222597	0.5	0.2
1425974_a_at	tripartite motif protein 25	Trim25	1425974_a_at	Trim25	tripartite motif-containing 25	NM_009546	1.02061	2.7324	3.29739	1.53806	3.06294	2.8616	0.571418	1.90793	2.2634	0.964827	1.96906	1.59665	125.298	1425974_a_at	2.73	4.17	2.48	3.58	-1.05311	-1.44	-1.1
1426013_s_at	pleckstrin homology domain containing, family A (phosphoinositide binding specific) member 4 /// similar to Plekha4 protein	LOC100046788 /// Plekha4	1426013_s_at	Plekha4	pleckstrin homology domain containing, family A (phosphoinositide binding specific) member 4	NM_148927	0.230034	1.53746	0.875211	0.439884	1.75079	1.86584	0.0576479	0.019361	-0.405879	0.054593	-0.120281	-0.0704411	449.41	1426013_s_at	0.64	1.1	0.08	-0.56	-0.668104	-0.46	0.64
1426037_a_at	regulator of G-protein signaling 16	Rgs16	1426037_a_at	Rgs16	regulator of G-protein signaling 16	NM_011267	0.197669	0.0655041	0.898479	0.433486	0.780241	0.8065	-0.405137	-0.470754	-0.108444	-0.217041	0.118178	0.573279	26.096	1426037_a_at	0.24	0.05	-0.11	-0.72	0.306566	0.19	0.61
1426083_a_at	B-cell translocation gene 1, anti-proliferative /// similar to myocardial vascular inhibition factor	Btg1 /// LOC100047353	1426083_a_at	Btg1 /// LOC100047353	B-cell translocation gene 1, anti-proliferative /// similar to myocardial vascular inhibition factor	NM_007569 /// XM_001477963	0.086153	0.698414	0.47961	0.248459	0.175655	0.0836356	0.508893	1.19137	1.25792	0.576736	1.03031	0.76934	149.115	1426083_a_at	0.04	0.06	0.69	0.64	0.405113	-0.02	0.05
1426084_a_at	torsin A interacting protein 1	Tor1aip1	1426084_a_at	Tor1aip1	torsin A interacting protein 1	NM_001160018 /// NM_001160019 /// NM_144791	-0.0530765	0.774532	2.08115	0.271064	2.14531	1.7395	-0.128193	-0.164887	0.035935	0.209425	0.628441	0.33175	385.231	1426084_a_at	0.82	1.4	-0.11	-0.16	0.0718765	-0.58	0.05
1426133_a_at	MIT, microtubule interacting and transport, domain containing 1	Mitd1	1426133_a_at	Mitd1	MIT, microtubule interacting and transport, domain containing 1	NM_026913	0.677022	2.30095	2.18574	0.51203	2.46532	2.34887	0.502762	1.66529	1.46645	-0.0807127	1.48297	1.36091	746.207	1426133_a_at	1.87	2.65	1.3	2.22	0.16775	-0.78	-0.92
1426210_x_at	poly (ADP-ribose) polymerase family, member 3	Parp3	1426210_x_at	Parp3	poly (ADP-ribose) polymerase family, member 3	NM_145619	0.301122	1.38276	1.46027	0.122985	1.09409	0.993991	1.06863	2.33787	2.9413	0.501244	2.5564	1.94759	560.718	1426210_x_at	1.09	1.37	2.59	2.02	1.40229	-0.28	0.57
1426221_at	loss of heterozygosity, 11, chromosomal region 2, gene A homolog (human)	Loh11cr2a	1426221_at	Vwa5a	von Willebrand factor A domain containing 5A	NM_001145957 /// NM_172767	0.0635549	1.70993	1.00459	-0.0153495	1.20934	0.876321	-0.075624	1.40797	0.831973	0.0307306	1.79687	1.18622	3702.61	1426221_at	0	0.55	0.05	0.67	-0.51032	-0.55	-0.62
1426246_at	protein S (alpha)	Pros1	1426246_at	Pros1	protein S (alpha)	NM_011173	-0.0979137	0.250193	0.477856	-0.137648	0.00314386	0.00932117	-0.144677	1.80456	1.21991	0.277896	0.98145	0.603758	1312.58	1426246_at	-0.45	0.47	1.95	3.8	-0.885673	-0.92	-1.85
1426276_at	interferon induced with helicase C domain 1	Ifih1	1426276_at	Ifih1	interferon induced with helicase C domain 1	NM_027835	-0.0182376	0.0792849	0.445295	-0.0184758	3.94721	4.64002	-0.0150515	0.0104803	0.0144534	-0.11622	0.959125	1.42314	n.a.	1426276_at	3.07364	4.88071	0.0138118	0.00833442	0.0577812	-1.80707	0.00547742
1426278_at	interferon, alpha-inducible protein 27	Ifi27	1426278_at	Ifi27l2a	interferon, alpha-inducible protein 27 like 2A	NM_029803	0.429959	0.420367	1.50971	0.28644	2.51754	1.05497	-0.100973	-0.322029	0.58454	-0.0317614	0.682583	0.399828	2188.62	1426278_at	0.86	0.26	0.41	-0.12	0.503211	0.6	0.53
1426318_at	serine (or cysteine) peptidase inhibitor, clade B, member 1b	Serpinb1b	1426318_at	Serpinb1b	serine (or cysteine) peptidase inhibitor, clade B, member 1b	NM_173052	-0.0184053	-0.00511723	0.0256731	0.00653412	-0.00890032	-0.0059084	0.000150553	0.0239489	0.069066	-0.00134875	0.0768186	0.0870297	n.a.	1426318_at	-7.54266e-05	7.54266e-05	0.976337	5.10592	-7.54266e-05	-0.000150853	-4.12958
1426324_at	histocompatibility 2, D region locus 1	H2-D1	1426324_at	H2-D1	histocompatibility 2, D region locus 1	NM_010380	1.35469	1.49049	2.03318	0.661638	2.41122	1.45582	0.694368	1.05329	1.51759	0.451588	2.05515	0.917592	195.215	1426324_at	1.07	2.15	1.2	1.91	0.900406	-1.08	-0.71
1426415_a_at	tripartite motif protein 25	Trim25	1426415_a_at	Trim25	tripartite motif-containing 25	NM_009546	1.01702	3.31602	3.19873	1.5719	2.82932	2.76068	0.769847	2.54797	1.86982	0.806872	1.4065	1.74574	295.972	1426415_a_at	3.21	4.95	2.93	3.96	-0.343515	-1.74	-1.03
1426418_at	atonal homolog 8 (Drosophila)	Atoh8	1426418_at	Atoh8	atonal homolog 8 (Drosophila)	NM_153778	0.114556	-0.569907	-0.417019	-0.242658	0.244241	-0.274945	0.35947	-0.628662	-1.09635	0.105629	-0.339169	-0.325946	n.a.	1426418_at	1.25	-0.12	0.98	-0.11	0.301723	1.37	1.09
1426464_at	nuclear receptor subfamily 1, group D, member 1	Nr1d1	1426464_at	Nr1d1	nuclear receptor subfamily 1, group D, member 1	NM_145434	-0.0268055	-0.239428	-0.0268901	-0.0267837	0.204523	0.0190381	-0.762243	-2.03717	-0.431503	-0.130849	-0.0732323	-0.0445138	n.a.	1426464_at	0.18	0.54	-1.14	-1	-1.15509	-0.36	-0.14
1426501_a_at	Traf2 binding protein	T2bp	1426501_a_at	Tifa	TRAF-interacting protein with forkhead-associated domain	NM_145133	0.516896	1.23074	0.875198	0.231627	0.195449	0.161954	1.65966	4.09704	3.73695	1.21567	2.94853	2.62154	242.589	1426501_a_at	0.1	1.79	5.14	6.27	0.98667	-1.69	-1.13
1426541_a_at	endonuclease domain containing 1	Endod1	1426541_a_at	Endod1	endonuclease domain containing 1	NM_028013	0.0830856	0.904342	1.23668	0.863102	1.72074	1.21504	-0.203164	0.319157	0.410805	0.358621	0.369104	0.202591	407.501	1426541_a_at	0.65	0.05	0.5	0.05	-0.247155	0.6	0.45
1426567_a_at	PQ loop repeat containing 1	Pqlc1	1426567_a_at	Pqlc1	PQ loop repeat containing 1	NM_025861	-0.157731	0.706585	0.71211	0.206375	0.0469072	0.154767	0.351961	2.20978	2.38597	1.23272	1.35103	1.22659	177.159	1426567_a_at	0.7	1.44	2.61	3.35	-0.669595	-0.74	-0.74
1426587_a_at	signal transducer and activator of transcription 3	Stat3	1426587_a_at	Stat3	signal transducer and activator of transcription 3	NM_011486 /// NM_213659 /// NM_213660	-0.0546269	0.278706	0.227976	0.599144	0.369678	0.278594	-0.148643	1.37252	1.15398	0.571763	1.53294	1.34322	53.4711	1426587_a_at	0.2	0.75	1.8	2.51	-0.178965	-0.55	-0.71
1426670_at	agrin	Agrn	1426670_at	Agrn	agrin	NM_021604	-0.0332979	0.509176	0.614653	-0.00179179	1.65153	0.974291	-0.102122	-0.072076	0.122074	-0.033275	0.353744	0.155363	858.136	1426670_at	0.13	0.75	-0.35	-0.3	-0.267057	-0.62	-0.05
1426734_at	cDNA sequence BC022623	BC022623	1426734_at	Fam43a	family with sequence similarity 43, member A	NM_177632	0.226778	0.309233	0.316633	0.349082	0.207867	0.0755665	0.276794	0.600167	0.761896	0.054074	1.13435	0.827304	70.978	1426734_at	-0.18	0	0.62	-0.14	2.17189	-0.18	0.76
1426752_at	PHD finger protein 17	Phf17	1426752_at	Phf17	PHD finger protein 17	NM_001130184 /// NM_001130185 /// NM_001130186 /// NM_172303	0.0363841	-0.0542757	-0.186804	-0.0458528	-0.307439	-0.0959111	0.081178	0.0394865	-0.770032	0.101462	-0.972086	-0.792033	158.614	1426752_at	-0.13	-0.22	-1.32	-1.62	0.847252	0.09	0.3
1426753_at	PHD finger protein 17	Phf17	1426753_at	Phf17	PHD finger protein 17	NM_001130184 /// NM_001130185 /// NM_001130186 /// NM_172303	0.18039	-0.0520398	-0.0815051	-0.497558	-0.172192	-0.472113	0.242793	-0.166345	-1.04822	0.0617231	-0.979089	-0.834633	148.494	1426753_at	0.03	-0.44	-0.39	-1.17	0.740988	0.47	0.78
1426774_at	poly (ADP-ribose) polymerase family, member 12	Parp12	1426774_at	Parp12	poly (ADP-ribose) polymerase family, member 12	NM_172893	0.136936	2.73232	3.45611	0.621293	4.19503	3.65208	0.243784	1.33892	1.26373	0.455906	3.51673	2.57707	730.447	1426774_at	2.61	4.4	1.18	1.98	-0.884296	-1.79	-0.8
1426784_at	tripartite motif protein 47	Trim47	1426784_at	Trim47	tripartite motif-containing 47	NM_172570	-0.254057	-0.500942	-0.418461	0.190694	-0.394091	-0.138203	-0.287244	-0.82384	-0.929626	0.124977	-0.304246	-0.190908	40.4118	1426784_at	0.45	0.42	0	-1.12	-0.331852	0.03	1.12
1426820_at	RIKEN cDNA 2610507B11 gene	2610507B11Rik	1426820_at	2610507B11Rik	RIKEN cDNA 2610507B11 gene	NM_001002004	-0.0668325	0.345852	0.681708	-0.223671	-0.112435	0.0428467	0.257903	1.02963	1.6482	0.123686	0.552466	0.363514	464.044	1426820_at	0.00226876	0.578625	1.16533	2.56032	-0.763553	-0.576356	-1.39499
1426879_at	RIKEN cDNA 1190005F20 gene	1190005F20Rik	1426879_at	1190005F20Rik	RIKEN cDNA 1190005F20 gene	NM_026876	0.201723	0.0798754	0.319705	0.320122	0.493696	0.640768	0.103959	-0.0140858	-0.151904	-0.236072	0.75986	0.700518	556.938	1426879_at	-0.02	0.45	0.19	-0.01	0.67717	-0.47	0.2
1426909_at	uridine-cytidine kinase 2	Uck2	1426909_at	Uck2	uridine-cytidine kinase 2	NM_030724	0.057923	-0.0401643	0.0480571	-0.0248077	-0.121824	0.0202747	0.0375257	0.289486	0.974869	0.202723	0.319488	0.224607	104.876	1426909_at	-0.11	0.03	0.64	0.98	-0.940124	-0.14	-0.34
1426934_at	NHS-like 1	Nhsl1	1426934_at	Nhsl1	NHS-like 1	NM_173390	-0.135708	0.250521	0.228596	0.209836	1.58057	1.1139	-0.345081	-0.577038	0.0373729	-0.276955	0.423401	0.0108459	164.681	1426934_at	-1.37	0.6	-1.35	0.32	-1.97899	-1.97	-1.67
1426970_a_at	ubiquitin-activating enzyme E1-like /// RIKEN cDNA D330022A01 gene	D330022A01Rik /// Ube1l	1426970_a_at	D330022A01Rik /// Ube1l	RIKEN cDNA D330022A01 gene /// ubiquitin-activating enzyme E1-like	NM_023738 /// NM_177090 /// XM_001475204 /// XM_001476112	0.111374	0.603923	0.0478647	-0.0913153	3.28422	3.10308	0.0402019	0.0537497	0.0284188	-0.110212	2.65021	2.22579	n.a.	1426970_a_at	0.284823	0.298182	1.20958	1.22553	0.0187113	-0.013359	-0.0159555
1426971_at	ubiquitin-activating enzyme E1-like	Ube1l	1426971_at	Ube1l	ubiquitin-activating enzyme E1-like	NM_023738	0.108563	0.0216947	0.402612	0.0498712	3.4132	3.44097	0.0842925	-0.018704	0.226986	-0.00925139	2.5424	2.49227	n.a.	1426971_at	1.0526	1.37985	0.232748	0.0951157	0.000515018	-0.327247	0.137632
1427005_at	polo-like kinase 2 (Drosophila)	Plk2	1427005_at	Plk2	polo-like kinase 2 (Drosophila)	NM_152804	0.0578191	-0.0192224	-0.00870441	0.472249	0.0571551	0.115922	-0.0488825	-0.363633	-0.617854	-0.412056	-0.544675	-0.650242	5.51888	1427005_at	-0.17	-0.14	-0.58	-0.34	0.461548	-0.03	-0.24
1427091_at	zinc finger, NFX1-type containing 1	Znfx1	1427091_at	Znfx1	zinc finger, NFX1-type containing 1	NM_001033196	0.423141	2.07743	3.19158	1.34786	3.06058	2.92078	0.100885	0.0929035	0.197554	-0.113906	1.26521	0.939137	64.4389	1427091_at	2.48	3.1	0.68	0.31	-0.229253	-0.62	0.37
1427164_at	interleukin 13 receptor, alpha 1	Il13ra1	1427164_at	Il13ra1	interleukin 13 receptor, alpha 1	NM_133990	-0.0989285	1.34907	1.25798	-0.0596597	0.794811	0.792691	-0.143639	1.35607	0.652654	0.210086	0.928117	0.853944	1419.19	1427164_at	1	1.56	1.8	2.26	0.371374	-0.56	-0.46
1427165_at	interleukin 13 receptor, alpha 1	Il13ra1	1427165_at	Il13ra1	interleukin 13 receptor, alpha 1	NM_133990	-0.194599	2.25621	1.67405	0.0866724	0.762072	0.752068	-0.24899	2.28328	1.0811	0.14623	0.978429	0.815964	1568.28	1427165_at	0.34	1.85	1.22	2.38	-0.851697	-1.51	-1.16
1427234_at	vang-like 1 (van gogh, Drosophila)	Vangl1	1427234_at	Vangl1	vang-like 1 (van gogh, Drosophila)	NM_177545	0.0485503	-0.237133	0.0593837	0.175775	0.0740067	0.0468741	0.0966028	-0.613172	-0.37912	-0.0104041	-0.189541	-0.203045	193.14	1427234_at	-0.077821	-0.102778	-1.10892	-1.03274	-0.514293	0.0249568	-0.0761705
1427277_at	sine oculis-related homeobox 1 homolog (Drosophila)	Six1	1427277_at	Six1	sine oculis-related homeobox 1 homolog (Drosophila)	NM_009189	0.112711	0.396042	-0.802841	0.0652758	0.427407	0.10047	-0.47835	-0.476872	-2.30174	-0.26249	-0.608483	-0.69369	154.424	1427277_at	0.34	-0.03	-0.84	-1.98	-1.04962	0.37	1.14
1427285_s_at	metastasis associated lung adenocarcinoma transcript 1 (non-coding RNA)	Malat1	1427285_s_at	Malat1	metastasis associated lung adenocarcinoma transcript 1 (non-coding RNA)	NR_002847	0.209476	0.613185	-0.34789	0.437031	1.16637	0.0382838	-0.095771	0.363286	-0.23617	-0.071084	1.19753	-0.119685	323.424	1427285_s_at	0.01	-0.03	-0.45	-0.53	0.317931	0.04	0.08
1427511_at	Beta-2 microglobulin	B2m	1427511_at	---	---	---	2.3256	2.29436	2.63174	1.66983	2.67404	2.47894	1.83362	2.07991	2.30828	1.47078	3.03529	2.978	62.5263	1427511_at	2.28	1.41	2.24	1.27	2.47985	0.87	0.97
1427597_at	pleckstrin homology domain containing, family H (with MyTH4 domain) member 2	Plekhh2	1427597_at	Plekhh2	pleckstrin homology domain containing, family H (with MyTH4 domain) member 2	NM_177606	0.283185	-0.737993	-0.123665	-0.132427	0.909778	-0.0295995	0.503808	0.449742	0.805883	0.293467	1.5382	0.0770556	n.a.	1427597_at	0.03	0.01	1.09	1.18	-0.00456855	0.02	-0.09
1427640_a_at	runt-related transcription factor 1; translocated to, 1 (cyclin D-related)	Runx1t1	1427640_a_at	Runx1t1	runt-related transcription factor 1; translocated to, 1 (cyclin D-related)	NM_001111026 /// NM_001111027 /// NM_009822	0.119521	0.0359567	0.385214	0.0478451	0.788773	0.493865	-0.0724177	-0.44992	0.861971	0.226025	1.62508	1.77558	55.6248	1427640_a_at	-0.87	0.57	1.32	3.22	-1.30219	-1.44	-1.9
1427682_a_at	early growth response 2	Egr2	1427682_a_at	Egr2	early growth response 2	NM_010118	-0.129179	0.174473	0.107694	-0.0507379	-0.0858304	-0.315879	0.281943	0.588704	0.588736	0.540907	0.632888	0.804173	64.6646	1427682_a_at	-0.3	-0.02	0.31	0.39	1.12921	-0.28	-0.08
1427683_at	early growth response 2	Egr2	1427683_at	Egr2	early growth response 2	NM_010118	-0.0292885	0.158987	0.118678	0.0469221	-0.338097	-0.200908	0.34663	0.546739	0.662124	0.619469	0.618586	0.763925	52.0559	1427683_at	-0.44	0.04	0.11	0.31	0.932036	-0.48	-0.2
1427691_a_at	interferon (alpha and beta) receptor 2	Ifnar2	1427691_a_at	Ifnar2	interferon (alpha and beta) receptor 2	NM_001110498 /// NM_010509	0.0605444	0.405316	0.596968	0.445477	0.0948286	0.250416	0.476054	1.0846	1.34495	1.13372	1.21709	0.801966	68.8099	1427691_a_at	0.54	0.86	1.73	2.02	0.0989694	-0.32	-0.29
1427692_a_at	calcium/calmodulin-dependent serine protein kinase (MAGUK family)	Cask	1427692_a_at	Cask	calcium/calmodulin-dependent serine protein kinase (MAGUK family)	NM_009806	0.045072	-0.172869	0.097372	0.0359367	1.00637	0.475019	-0.0672828	-0.184329	0.070077	0.163254	0.896984	0.235401	190.271	1427692_a_at	0.07	0.16	-0.32	0.06	0.515741	-0.09	-0.38
1427746_x_at	similar to H-2K(d) antigen	LOC100044874	1427746_x_at	H2-K1	histocompatibility 2, K1, K region	NM_001001892	0.588891	1.26044	1.6807	0.635181	1.61481	1.22474	0.176792	0.418996	0.845199	0.301743	0.73893	0.612844	570.963	1427746_x_at	0.31	1.79	0.27	1.02	0.545237	-1.48	-0.75
1427874_at	zinc finger protein 313	Zfp313	1427874_at	Rnf114	ring finger protein 114	NM_030743	-0.0193538	0.106534	0.335387	0.211733	1.20129	0.78433	-0.119541	0.214774	0.0134236	0.088829	1.67856	0.878485	162.282	1427874_at	0.49	0.51	0.73	0.59	-0.109656	-0.02	0.14
1427911_at	transmembrane protein 173	Tmem173	1427911_at	Tmem173	transmembrane protein 173	XM_128954 /// XM_892499 /// XM_900126 /// XM_910347 /// XM_921603 /// XM_921606 /// XM_986235 /// XM_989707	-0.135791	1.77157	1.28767	0.0565765	-0.0509064	0.369915	1.66203	3.48089	3.57913	1.09577	2.83585	2.48378	425.919	1427911_at	0.51	1.34	3.48	4.55	-0.198844	-0.83	-1.07
1427991_s_at	ubiquitin specific petidase 45	Usp45	1427991_s_at	Usp45	ubiquitin specific petidase 45	NM_152825	-0.108138	0.620724	0.137055	-0.1689	-0.136864	0.176433	0.0345191	1.41327	1.21752	0.255195	0.906459	1.23613	591.87	1427991_s_at	-0.38	0.22	1.71	2.57	-0.481564	-0.6	-0.86
1428196_a_at	RIKEN cDNA 1200015F23 gene	1200015F23Rik	1428196_a_at	Fam82a2	family with sequence similarity 82, member A2	NM_001033136	-0.00997529	-0.247485	0.286481	-0.0812446	-0.0328261	0.291127	-0.0365929	-0.388017	0.0200651	-0.0915569	1.10559	0.988969	218.001	1428196_a_at	0.14	-0.07	0.18	-0.08	-0.172145	0.21	0.26
1428332_at	phosphoinositide-3-kinase interacting protein 1	Pik3ip1	1428332_at	Pik3ip1	phosphoinositide-3-kinase interacting protein 1	NM_178149	0.461669	0.417628	0.760884	-0.0477809	0.269647	0.951752	0.286009	-0.697295	0.415693	0.460018	1.64204	1.6112	195.557	1428332_at	0.16	0.03	-0.14	-0.09	-0.205796	0.13	-0.05
1428333_at	RIKEN cDNA 2900062L11 gene	2900062L11Rik	1428333_at	2900062L11Rik /// 6530401D17Rik	RIKEN cDNA 2900062L11 gene /// RIKEN cDNA 6530401D17 gene	NR_003641 /// NR_003642 /// XR_035165 /// XR_035166 /// XR_035168 /// XR_035169	0.0657147	0.896496	0.0568954	-0.0520201	0.0071548	0.0172347	0.461057	1.74724	1.15135	-0.0240064	0.801041	0.528416	1492.27	1428333_at	-0.16	0.17	0.8	1.24	-0.607217	-0.33	-0.44
1428346_at	TRAF type zinc finger domain containing 1	Trafd1	1428346_at	Trafd1	TRAF type zinc finger domain containing 1	NM_172275	0.343126	0.625585	0.657008	-0.111304	1.80352	1.75948	0.0376314	0.2945	0.431748	-0.0979672	1.55396	1.14121	376.545	1428346_at	0.54	1.05	0.56	1.01	-0.219583	-0.51	-0.45
1428378_at	zinc finger CCCH type, antiviral 1	Zc3hav1	1428378_at	Zc3hav1	zinc finger CCCH type, antiviral 1	NM_028421 /// NM_028864	0.138702	1.77597	3.58509	0.752649	3.24934	3.15481	0.266525	0.164369	0.187273	0.140152	1.57503	1.1088	88.5676	1428378_at	1.8	2.83	0.25	1	-0.0976458	-1.03	-0.75
1428384_at	DNA segment, Chr 4, Brigham & Women's Genetics 0951 expressed	D4Bwg0951e	1428384_at	D4Bwg0951e	DNA segment, Chr 4, Brigham & Women's Genetics 0951 expressed	NM_026821	0.0430813	-0.372933	0.078658	0.0101524	-0.118495	-0.217687	0.28332	-0.961339	-0.497711	-0.707432	-0.810341	-0.756355	86.3477	1428384_at	-0.49	-0.12	-1.81	-0.79	-0.0503963	-0.37	-1.02
1428420_a_at	RIKEN cDNA 1200009I06 gene	1200009I06Rik	1428420_a_at	1200009I06Rik	RIKEN cDNA 1200009I06 gene	NM_028807	-0.213384	0.258844	0.157543	0.182973	-0.163404	0.200798	0.388296	0.924402	1.09963	0.655315	1.88152	1.729	327.875	1428420_a_at	0.68	0.08	1.36	0.44	0.720369	0.6	0.92
1428479_at	nuclear factor of activated T-cells, cytoplasmic, calcineurin-dependent 1	Nfatc1	1428479_at	Nfatc1	nuclear factor of activated T-cells, cytoplasmic, calcineurin-dependent 1	NM_016791 /// NM_198429	-0.330732	0.284911	0.251471	0.171352	-0.766517	-0.566936	-0.436909	0.482607	0.5157	0.200979	-1.19601	-0.91012	258.679	1428479_at	0.24	0.57	0.03	-0.75	1.32067	-0.33	0.78
1428508_at	TBC1 domain family, member 2B	Tbc1d2b	1428508_at	Tbc1d2b	TBC1 domain family, member 2B	NM_194334	-0.0630593	-0.112164	0.00433001	-0.150912	-0.263518	-0.159862	0.0461249	0.928883	1.61275	0.0630827	1.07006	1.16257	481.504	1428508_at	-0.494022	0.0283401	2.33301	3.63178	-1.35059	-0.522362	-1.29877
1428636_at	six transmembrane epithelial antigen of prostate 2	Steap2	1428636_at	Steap2	six transmembrane epithelial antigen of prostate 2	NM_001103156 /// NM_001103157 /// NM_028734	-0.121462	0.751531	0.444502	-0.141937	-0.0544984	0.148558	0.0874821	1.82824	1.55895	0.163151	0.651823	0.760077	1040.18	1428636_at	-0.05	0.52	1.22	2.23	-0.00823522	-0.57	-1.01
1428660_s_at	torsin family 3, member A /// similar to ADIR1	LOC100047963 /// Tor3a	1428660_s_at	LOC100047963 /// Tor3a	similar to ADIR1 /// torsin family 3, member A	NM_023141 /// XM_001479238	1.84043	4.12845	4.81487	1.50521	5.62819	4.75827	0.24299	0.731259	0.326689	0.127005	1.82397	1.64839	377.464	1428660_s_at	4.3	5.04	1.51	0.37	0.120468	-0.74	1.14
1428750_at	CDC42 effector protein (Rho GTPase binding) 2	Cdc42ep2	1428750_at	Cdc42ep2	CDC42 effector protein (Rho GTPase binding) 2	NM_026772	-0.0408747	0.212838	0.173092	0.295255	0.0805759	-0.106126	0.57371	1.14259	0.779232	0.858842	1.12512	0.85059	74.3957	1428750_at	0.29	0.32	1.25	2.5	-1.83383	-0.03	-1.25
1428764_at	GTL2, imprinted maternally expressed untranslated mRNA	Gtl2	1428764_at	Meg3	maternally expressed 3	NR_003633 /// NR_027651 /// NR_027652 /// XR_035480 /// XR_035483 /// XR_035484	0.123564	-0.561394	-0.667724	0.176514	0.0717092	-0.491654	-0.00556543	-1.05148	-0.739191	0.117522	0.0570736	-0.65785	86.6569	1428764_at	-0.04	-0.46	-0.24	-0.76	0.520293	0.42	0.52
1428776_at	solute carrier family 10 (sodium/bile acid cotransporter family), member 6	Slc10a6	1428776_at	Slc10a6	solute carrier family 10 (sodium/bile acid cotransporter family), member 6	NM_029415	0.242605	0.642453	0.979381	0.0328761	1.49147	1.28841	0.742949	1.65603	2.38889	0.299903	1.02233	0.287481	319.742	1428776_at	0.24	0.24	2.87	3.76	-0.229744	0	-0.89
1428851_at	RIKEN cDNA 1300014I06 gene	1300014I06Rik	1428851_at	1300014I06Rik	RIKEN cDNA 1300014I06 gene	NM_025831	-0.37783	-0.424774	0.157858	-0.175329	-0.302359	-0.00895566	-0.355384	-1.41874	-1.18124	-0.189367	-1.11457	-0.606813	51.0648	1428851_at	0.27	0.08	-1.23	-1.08	2.05064	0.19	-0.15
1428942_at	metallothionein 2	Mt2	1428942_at	Mt2	metallothionein 2	NM_008630	-0.0577948	0.311176	0.316743	0.739666	0.335977	0.220356	0.551467	0.727401	0.908019	1.1852	1.48227	0.726001	67.9922	1428942_at	0.43	0.12	1.08	0.46	0.855221	0.31	0.62
1429053_at	RIKEN cDNA 1110012J17 gene	1110012J17Rik	1429053_at	1110012J17Rik	RIKEN cDNA 1110012J17 gene	NM_001114098 /// NM_172963	0.0398848	0.0496766	-0.124158	-0.11313	-0.270567	-0.307471	0.049903	0.523115	-0.172318	0.237919	-0.794809	-0.775937	190.989	1429053_at	-0.25	0.39	-0.17	-0.62	-1.11071	-0.64	0.45
1429184_at	GTPase, very large interferon inducible 1 /// similar to very large inducible GTPase-1	Gvin1 /// LOC100042856	1429184_at	Gvin1	GTPase, very large interferon inducible 1	NM_001039160 /// NM_029000	0.0363427	0.0497346	0.0688111	-0.0595919	4.39078	3.70635	0.0785517	0.0171045	0.0567138	-0.0376026	4.33852	3.20955	n.a.	1429184_at	0.91	3.28	0.16	1.47	0.00434436	-2.37	-1.31
1429195_at	apolipoprotein L, 6	Apol6	1429195_at	Apol6	apolipoprotein L 6	XM_001481299 /// XM_484487	0.177597	1.74021	1.44323	-0.0276914	2.22394	2.53826	1.92543	3.98908	4.08295	0.586033	6.7461	5.62371	n.a.	1429195_at	1.44	3.66	6.29	6.94	-0.00482859	-2.22	-0.65
1429444_at	RAS-like, family 11, member A	Rasl11a	1429444_at	Rasl11a	RAS-like, family 11, member A	NM_026864	0.0786996	0.802534	0.357183	0.450903	-0.384369	-0.892482	0.439502	1.04302	0.300887	0.138065	-0.412524	-0.367051	135.315	1429444_at	0.28	0.3	1.21	1.23	-2.33399	-0.02	-0.02
1429517_at	zinc finger, FYVE domain containing 20	Zfyve20	1429517_at	Zfyve20	zinc finger, FYVE domain containing 20	NM_030081	-0.0481716	0.239589	-0.0212342	-0.162678	-0.222637	-0.523552	-0.0875775	-0.110953	0.0442959	0.0910381	-0.372458	-0.684777	248.653	1429517_at	0	0	0	0	0	0	0
1429582_at	BTB (POZ) domain containing 14A	Btbd14a	1429582_at	Nacc2	nucleus accumbens associated 2, BEN and BTB (POZ) domain containing	NM_001037098 /// NM_026495	-0.0881314	0.292447	0.145402	0.555876	-0.200169	-0.102405	0.00831287	1.01331	1.95345	0.413676	1.77722	1.75257	317.313	1429582_at	0.24	0.27	2.23	1.57	-0.317586	-0.03	0.66
1429671_at	SCAN domain containing 3	Scand3	1429671_at	Scand3	SCAN domain containing 3	NM_183088	0.204511	-0.174097	0.0191366	-0.0134346	-0.661045	-0.186363	0.768667	0.147528	0.254979	0.237461	-0.648111	-0.00645928	n.a.	1429671_at	-0.40532	0.124023	0.576408	3.02155	-2.59444	-0.529344	-2.44514
1429678_at	RIKEN cDNA 5730508B09 gene	5730508B09Rik	1429678_at	5730508B09Rik	RIKEN cDNA 5730508B09 gene	NM_027482	-0.0536868	0.487641	0.0712789	-0.0287671	-0.238194	-0.340352	0.270105	1.47719	1.47083	0.889923	0.602529	0.468614	193.292	1429678_at	0.41	0.14	2.26	2.61	-1.14255	0.27	-0.35
1429693_at	disabled homolog 2 (Drosophila)	Dab2	1429693_at	Dab2	disabled homolog 2 (Drosophila)	NM_001008702 /// NM_001037905 /// NM_001102400 /// NM_023118	0.159451	-0.0691565	0.245746	0.347371	0.407748	0.299827	0.152083	0.328678	1.03759	1.13212	0.259278	0.240227	35.9815	1429693_at	0.02	0.59	0.51	1.16	-0.754139	-0.57	-0.65
1429893_at	interleukin 17 receptor D	Il17rd	1429893_at	Il17rd	interleukin 17 receptor D	NM_134437	0.186193	0.404728	0.136759	0.34803	-0.412281	-0.352002	0.308866	0.156285	0.874512	0.0483608	0.636969	0.730815	n.a.	1429893_at	-0.629745	0.202997	0.588678	1.75911	-0.799432	-0.832742	-1.17043
1429905_at	RIKEN cDNA 3110009O07 gene	3110009O07Rik	1429905_at	Lhx9	LIM homeobox protein 9	NM_001025565 /// NM_001042577 /// NM_010714	0.0508482	0.519739	-0.289034	-0.280478	0.103224	-0.0595285	-0.346186	-0.205783	-2.19007	-0.661585	-1.09286	-1.15868	141.469	1429905_at	-0.25	-0.13	-1.7	-1.83	-0.0903526	-0.12	0.13
1429947_a_at	Z-DNA binding protein 1	Zbp1	1429947_a_at	Zbp1	Z-DNA binding protein 1	NM_001139519 /// NM_021394	0.308994	0.290233	0.819116	0.0679886	3.78157	3.9497	0.205297	0.413292	0.167451	0.0434755	3.07173	3.55876	n.a.	1429947_a_at	0.05	0.43	0.08	0.42	0.00538266	-0.38	-0.34
1430029_a_at	tetraspanin 31	Tspan31	1430029_a_at	Tspan31	tetraspanin 31	NM_025982	0.274326	0.535386	1.06531	0.380726	0.761686	0.551697	-0.117303	-0.0739738	0.236288	-0.043312	0.0502557	0.131297	950.469	1430029_a_at	0.09	0.17	-0.14	0.07	0.399711	-0.08	-0.21
1430103_at	RIKEN cDNA 9030607L20 gene	9030607L20Rik	1430103_at	9030607L20Rik	RIKEN cDNA 9030607L20 gene	---	0.985651	1.05111	1.32856	0.28429	1.43129	0.237337	0.173898	0.428291	0.717861	0.0142278	0.945723	0.118442	135.966	1430103_at	1.05	1.38	0.23	0.1	0.980426	-0.33	0.13
1430113_at	SH2 domain containing 6	Sh2d6	1430113_at	Sh2d6	SH2 domain containing 6	XM_355785 /// XM_911211	0.288765	0.114665	0.282487	-0.0669732	1.60728	0.545589	-0.133938	-0.16011	0.171678	0.0317794	-0.0603995	-0.102865	399.783	1430113_at	0.02	0.22	-0.1	-0.07	-0.502218	-0.2	-0.03
1430125_s_at	PQ loop repeat containing 1	Pqlc1	1430125_s_at	Pqlc1	PQ loop repeat containing 1	NM_025861	-0.057774	0.584953	1.13974	0.313656	0.125058	-0.0438285	0.641349	1.97978	2.74058	1.40624	1.62873	1.29153	86.4042	1430125_s_at	0.85	1.54	2.71	3.39	-0.471762	-0.69	-0.68
1430362_at	RIKEN cDNA 5730409N24 gene	5730409N24Rik	1430362_at	5730409N24Rik	RIKEN cDNA 5730409N24 gene	---	0.424859	0.47905	-0.205054	-0.518506	0.7999	0.322993	0.164251	0.562169	0.0325076	-0.39309	0.832626	0.752128	250.208	1430362_at	-0.52	-0.14	-0.3	-0.48	0.744987	-0.38	0.18
1430379_at	RIKEN cDNA 5830411K21 gene	5830411K21Rik	1430379_at	5830411K21Rik	RIKEN cDNA 5830411K21 gene	---	0.207646	0.0621042	0.0581536	-0.231547	0.394624	0.0138184	0.294354	0.292246	0.291427	0.449659	1.20283	0.676412	109.063	1430379_at	-0.23	0.03	0.58	0.13	1.8501	-0.26	0.45
1430751_at	---	---	1430751_at	---	---	---	0.506111	0.657983	0.723961	0.267982	-0.116783	0.00245384	2.30308	1.33882	2.47937	0.312402	1.97895	0.238292	n.a.	1430751_at	-0.04	0.26	1.87	3.2	-0.0215653	-0.3	-1.33
1430891_at	T-DSP4	Dusp12	1430891_at	Dusp12	T-DSP4	NM_023173	0.00609225	-0.0103619	-0.268621	-0.0111598	-0.078515	0.0602595	-0.0922184	0.129737	0.131184	0.0691182	-0.0898646	0.20201	n.a.	1430891_at	0.0626935	0.590268	0.189965	1.52646	0.267004	-0.527575	-1.33649
1431055_a_at	sorting nexin 10	Snx10	1431055_a_at	Snx10	sorting nexin 10	NM_001127348 /// NM_001127349 /// NM_028035	-0.0345955	1.21034	1.12479	0.140977	0.878123	0.970594	0.196088	1.75319	1.9765	0.377122	3.09873	2.63956	572.612	1431055_a_at	-0.01	1.01	1.67	2.69	-0.931546	-1.02	-1.02
1431099_at	homeo box D8	Hoxd8	1431099_at	Hoxd8	homeo box D8	NM_008276	0.150949	0.634564	0.338024	0.109219	-0.336345	-0.060735	1.14493	2.03531	2.4406	0.457527	1.48122	1.1828	543.809	1431099_at	0.12	0.39	1.98	3.2	-0.876644	-0.27	-1.22
1431213_a_at	hypothetical protein LOC100041156 /// hypothetical protein LOC100041932	LOC100041156 /// LOC100041932	1431213_a_at	LOC433762	hypothetical gene LOC433762	NM_001012326	0.452934	0.462071	0.756682	0.168172	0.690678	0.520783	0.849319	0.752538	1.15208	0.380394	1.23328	0.605255	128.67	1431213_a_at	0.32	0.91	0.76	1.13	1.11844	-0.59	-0.37
1431514_at	RIKEN cDNA 5730453C05 gene	5730453C05Rik	1431514_at	5730453C05Rik	RIKEN cDNA 5730453C05 gene	---	0.0881919	0.00725614	0.026961	0.0832289	-0.0141217	-0.0480784	0.466955	-0.0370848	0.0592051	0.00699506	0.314674	0.0660813	n.a.	1431514_at	0.0233325	0.00166018	0.935545	2.23278	0.00418893	0.0216724	-1.29723
1431591_s_at	ISG15 ubiquitin-like modifier /// similar to ISG15 ubiquitin-like modifier /// hypothetical protein LOC100038882 /// hypothetical protein LOC100044225	Isg15 /// LOC100038882 /// LOC100044225 /// LOC677168	1431591_s_at	677168 /// Isg15	predicted gene, 677168 /// ISG15 ubiquitin-like modifier	NM_015783 /// XM_001471685 /// XM_001471686 /// XR_005074 /// XR_034969	3.66677	4.70283	5.42272	2.47026	5.66738	5.12779	0.703188	0.936477	1.3552	0.181974	3.22056	2.62215	464.18	1431591_s_at	4.53	5.26	1.42	1.01	0.0451859	-0.73	0.41
1431613_a_at	potassium channel, subfamily K, member 10	Kcnk10	1431613_a_at	Kcnk10	potassium channel, subfamily K, member 10	NM_029911	0.0105331	0.00285065	-0.0254565	-0.0431084	-0.393802	0.0391138	-0.157301	0.974226	-0.0597216	0.0906832	-1.62299	-0.657338	n.a.	1431613_a_at	0.275835	0.541094	1.51867	2.00935	0.00145339	-0.265259	-0.490685
1431689_at	RIKEN cDNA 5830400J07 gene	5830400J07Rik	1431689_at	5830400J07Rik	RIKEN cDNA 5830400J07 gene	---	0.788551	0.0345196	0.15638	-0.000873394	0.539187	0.00277719	0.298787	1.45294	2.01896	0.488339	0.635222	-0.00128253	n.a.	1431689_at	0.13	-0.02	1.86	2.88	0.403455	0.15	-1.02
1431909_at	zinc finger CCCH type, antiviral 1	Zc3hav1	1431909_at	Zc3hav1	zinc finger CCCH type, antiviral 1	NM_028421 /// NM_028864	2.14461	1.99047	2.95051	0.184655	2.13754	0.0688099	0.354934	0.870914	1.28386	0.0032045	1.30916	-0.0114714	n.a.	1431909_at	0.03	0.27	0.01	0.02	0.00850901	-0.24	-0.01
1431981_at	hypoxia inducible factor 1, alpha subunit	Hif1a	1431981_at	Hif1a	hypoxia inducible factor 1, alpha subunit	NM_010431	0.132824	0.441815	-0.0615049	-0.0069124	0.171263	-0.00164753	0.751615	1.37225	1.42979	0.348537	0.870475	-0.011438	n.a.	1431981_at	0	0	0.49	0.65	0	0	-0.16
1432013_a_at	RIKEN cDNA 2610016C23 gene	2610016C23Rik	1432013_a_at	Fam54a	family with sequence similarity 54, member A	NM_027930	0.00366659	0.905276	0.513376	0.136392	0.097586	-0.18783	0.805116	2.42868	2.20832	0.71033	1.39351	1.11922	299.695	1432013_a_at	-0.09	0.77	1.52	2.11	0.318217	-0.86	-0.59
1432026_a_at	hect domain and RLD 5	Herc5	1432026_a_at	Herc5	hect domain and RLD 5	XM_001478484 /// XM_001478497 /// XM_907983	0.0169596	0.00678678	1.54699	-0.0574725	5.03461	5.29119	0.142366	-0.110095	0.106425	0.079386	3.07266	2.99456	n.a.	1432026_a_at	0.04	0.64	-0.12	0.03	-0.0837711	-0.6	-0.15
1432270_a_at	chromatin modifying protein 5	Chmp5	1432270_a_at	Chmp5	chromatin modifying protein 5	NM_029814	0.0786132	1.25104	1.03972	0.130701	0.308136	0.308862	-0.0873316	0.531157	0.0248674	-0.121476	-0.194983	-0.0602677	1342.59	1432270_a_at	0.26	0.82	0.12	0.2	-0.359729	-0.56	-0.08
1432389_at	RIKEN cDNA 4933438A12 gene	4933438A12Rik	1432389_at	4933438A12Rik	RIKEN cDNA 4933438A12 gene	---	-0.0106329	0.0574703	0.0274893	0.121904	-0.0352207	4.98653e-05	-0.00140352	0.0106764	0.121864	0.00137852	0.177906	0.00282101	n.a.	1432389_at	0	0	0.287958	3.87932	0	0	-3.59136
1432478_a_at	IBR domain containing 3	Ibrdc3	1432478_a_at	Rnf19b	ring finger protein 19B	XM_204030 /// XM_910375	-0.0621246	1.02829	0.966963	0.161629	0.734922	0.907172	1.28352	2.23426	2.77669	1.1747	3.56477	3.14089	59.5742	1432478_a_at	0.78	0.77	2.63	2.33	0.58524	0.01	0.3
1432517_a_at	nicotinamide N-methyltransferase	Nnmt	1432517_a_at	Nnmt	nicotinamide N-methyltransferase	NM_010924	0.124921	-0.0610067	-0.112404	0.00309117	-0.00742001	0.148416	0.991835	1.25375	1.77943	0.192327	1.76968	1.27803	1130.93	1432517_a_at	0.32	0.17	2.29	3.8	-0.304677	0.15	-1.51
1432548_at	poly (ADP-ribose) polymerase family, member 14	Parp14	1432548_at	Parp14	poly (ADP-ribose) polymerase family, member 14	NM_001039530	2.13177	1.86522	3.92018	0.329015	3.78854	1.1439	0.348671	1.01228	2.21669	0.162947	3.94969	1.36641	n.a.	1432548_at	2.58	3.63	2.02	1.76	-0.548563	-1.05	0.26
1432680_at	RIKEN cDNA 9130009M17 gene	9130009M17Rik	1432680_at	9130009M17Rik	RIKEN cDNA 9130009M17 gene	---	-0.0176143	-0.191707	-0.0388138	-0.25586	0.476521	-0.0652817	0.226245	-0.0842718	0.0637472	-0.383028	1.08356	0.0224304	89.1605	1432680_at	-0.35	-0.23	0.02	-0.5	0.486646	-0.12	0.52
1433428_x_at	transglutaminase 2, C polypeptide	Tgm2	1433428_x_at	Tgm2	transglutaminase 2, C polypeptide	NM_009373	-0.0900124	0.538483	0.353958	-0.152713	0.412922	0.494929	0.356006	2.52019	2.35457	0.39232	3.01802	2.87367	625.685	1433428_x_at	0.02	0.1	3.63	3.21	-0.142703	-0.08	0.42
1433441_at	F-box and leucine-rich repeat protein 5	Fbxl5	1433441_at	Fbxl5	F-box and leucine-rich repeat protein 5	NM_001159963 /// NM_178729	0.142402	0.874977	0.249888	0.189003	0.22567	0.128633	0.304279	2.11403	1.65699	0.722338	1.51964	1.217	269.083	1433441_at	0.226872	0.341558	1.98625	2.35899	-0.0954784	-0.114686	-0.372736
1433514_at	ethanolamine kinase 1	Etnk1	1433514_at	Etnk1	ethanolamine kinase 1	NM_029250 /// XM_908334 /// XM_979562	0.125132	0.600949	0.819737	0.129385	1.01498	0.833241	0.0507413	0.431742	0.066263	0.127269	0.709037	0.419879	246.546	1433514_at	-0.06	0.51	0.02	0.4	0.324013	-0.57	-0.38
1433617_s_at	UDP-Gal:betaGlcNAc beta 1,4-galactosyltransferase, polypeptide 5	B4galt5	1433617_s_at	B4galt5	UDP-Gal:betaGlcNAc beta 1,4-galactosyltransferase, polypeptide 5	NM_019835	0.135739	0.154661	0.938262	0.316255	1.27229	1.04503	0.0915357	0.878699	1.47274	0.651716	1.69132	1.06507	134.942	1433617_s_at	0.79	1.11	1.83	2.39	-1.18796	-0.32	-0.56
1433638_s_at	homeo box D8	Hoxd8	1433638_s_at	Hoxd8	homeo box D8	NM_008276	0.124894	0.609835	0.343853	-0.0351089	-0.142434	-0.0678135	1.12602	1.92607	2.23603	0.308436	1.7294	1.32207	522.482	1433638_s_at	0.02	0.25	2.14	3.01	-0.532154	-0.23	-0.87
1433749_at	guanine nucleotide binding protein, alpha 13	Gna13	1433749_at	Gna13	guanine nucleotide binding protein, alpha 13	NM_010303	0.079103	0.432556	0.832273	0.22528	0.540508	0.477045	0.188016	0.556656	0.644945	0.121635	1.09865	0.669816	139.627	1433749_at	0.24	0.63	0.79	1.31	-0.357751	-0.39	-0.52
1433752_s_at	RIKEN cDNA D030016E14 gene	D030016E14Rik	1433752_s_at	D030016E14Rik	RIKEN cDNA D030016E14 gene	NM_177240	-0.0353844	0.201574	-0.105551	-0.123507	-0.249852	-0.206437	0.0668541	0.679772	0.462438	0.0278466	0.0895404	0.0961228	486.132	1433752_s_at	-0.125008	0.282531	0.878426	1.69728	0.108939	-0.407538	-0.81885
1433796_at	endonuclease domain containing 1	Endod1	1433796_at	Endod1	endonuclease domain containing 1	NM_028013	0.251543	1.30338	1.28896	0.295084	1.53041	1.86171	-0.00733966	0.203879	-0.036436	0.0406595	0.207019	0.549646	546.168	1433796_at	1.05	1.3	0.56	0.46	-1.3102	-0.25	0.1
1433801_at	RIKEN cDNA 9930012K11 gene	9930012K11Rik	1433801_at	9930012K11Rik	RIKEN cDNA 9930012K11 gene	NM_001004155 /// NM_001112735	0.00833457	-0.0427662	-0.280667	-0.0783076	-0.510492	-0.72902	0.0397579	-0.531134	-1.21977	-0.383979	-0.914731	-0.929655	53.4268	1433801_at	0	-0.06	-0.55	-0.4	-1.58491	0.06	-0.15
1433811_at	myeloid/lymphoid or mixed-lineage leukemia (trithorax homolog, Drosophila); translocated to, 6	Mllt6	1433811_at	Mllt6	myeloid/lymphoid or mixed-lineage leukemia (trithorax homolog, Drosophila); translocated to, 6	NM_139311	0.00770279	-0.0209511	-0.134746	0.225591	-0.297134	-0.0523096	0.209506	0.656154	0.934505	0.0433276	0.687427	0.705481	304.198	1433811_at	0.0164411	0.269096	1.96552	2.63377	-0.823049	-0.252655	-0.668252
1433935_at	expressed sequence AU020206	AU020206	1433935_at	AU020206	expressed sequence AU020206	---	0.137617	0.134496	0.524039	0.0232877	0.561751	0.332361	0.26968	0.853231	1.04212	-0.0321328	1.92922	1.3051	592.605	1433935_at	-0.19	0.28	1.14	0.67	-0.188461	-0.47	0.47
1434033_at	transducin-like enhancer of split 1, homolog of Drosophila E(spl)	Tle1	1434033_at	Tle1	transducin-like enhancer of split 1, homolog of Drosophila E(spl)	NM_011599	0.237774	-0.180861	-0.124598	0.0200709	-0.343241	-0.143344	0.209357	-0.110252	-0.636402	0.276846	-0.39965	-0.151533	239.774	1434033_at	0.0986353	-0.00402394	-0.467772	-1.2543	-1.64801	0.102659	0.786529
1434044_at	replication initiator 1	Repin1	1434044_at	Repin1	replication initiator 1	NM_001079901 /// NM_001079902 /// NM_001079903 /// NM_001079904 /// NM_001079905 /// NM_175099	-0.0895003	0.052251	-0.260983	-0.342304	0.10437	0.00997608	0.180767	0.539397	0.466266	0.083943	1.3045	0.907963	77.7493	1434044_at	-0.15	-0.05	0.96	0.85	-0.40155	-0.1	0.11
1434046_at	expressed sequence AA467197	AA467197	1434046_at	AA467197	expressed sequence AA467197	NM_001004174	0.0182	0.333945	0.134949	0.0228532	0.432264	1.14408	0.85333	2.03642	2.09812	0.308347	4.23213	4.44179	n.a.	1434046_at	0.16	0.75	3.39	3.73	0.0429196	-0.59	-0.34
1434131_at	RUN and FYVE domain containing 1	Rufy1	1434131_at	Rufy1	RUN and FYVE domain containing 1	NM_172557	-0.00738979	0.107325	0.622734	-0.0455837	-0.136135	0.0674042	0.122004	0.420316	1.20466	-0.111116	0.245127	0.370761	350.057	1434131_at	-0.19	0.3	0.72	0.82	-0.719958	-0.49	-0.1
1434153_at	src homology 2 domain-containing transforming protein B	Shb	1434153_at	Shb	src homology 2 domain-containing transforming protein B	XM_001474892	-0.143747	-0.0841351	-0.0583452	0.261036	-0.125448	0.0140586	-0.00176488	-0.0366474	0.426411	0.158345	0.791343	0.730008	130.933	1434153_at	0.16	0.28	1.33	1.07	0.770702	-0.12	0.26
1434252_at	transmembrane and coiled coil domains 3	Tmcc3	1434252_at	Tmcc3	transmembrane and coiled coil domains 3	NM_172051	0.104317	0.311782	0.955388	-0.101565	1.90994	1.82666	0.42456	-0.860993	0.182407	-0.627896	1.99375	1.60534	65.5739	1434252_at	1.12	0.53	0.38	-0.46	0.645903	0.59	0.84
1434253_s_at	transmembrane and coiled coil domains 3	Tmcc3	1434253_s_at	Tmcc3	transmembrane and coiled coil domains 3	NM_172051	0.131722	0.841669	0.682792	0.176016	1.67952	1.06504	0.0790423	-0.275442	0.091766	-0.184025	1.23673	0.886751	97.4067	1434253_s_at	0.87	0.45	0.53	-0.17	0.375509	0.42	0.7
1434268_at	adenosine deaminase, RNA-specific	Adar	1434268_at	Adar	adenosine deaminase, RNA-specific	NM_001038587 /// NM_001146296 /// NM_019655	0.134026	0.574258	1.28298	0.368047	1.55168	1.60307	0.124576	0.238864	0.480622	0.427828	0.613687	0.827723	131.662	1434268_at	1.00403	2.66798	0.675639	1.71302	-0.357338	-1.66395	-1.03738
1434278_at	X-linked myotubular myopathy gene 1	Mtm1	1434278_at	Mtm1	X-linked myotubular myopathy gene 1	NM_019926	-0.00755541	0.521212	-0.0949518	0.431698	0.125931	-0.141759	0.222563	0.880414	0.612446	0.221926	0.606506	0.222118	228.753	1434278_at	-0.117199	0.191887	0.789252	1.36955	-0.745923	-0.309086	-0.580297
1434283_at	similar to modulator recognition factor 2	LOC100044968	1434283_at	LOC100044968	similar to modulator recognition factor 2	XM_001473421	0.12871	0.233621	0.266547	0.0928106	-0.0990733	0.279233	0.117197	0.392882	0.440954	0.298411	0.447248	0.602012	62.2217	1434283_at	-0.1	0.21	0.34	0.61	0.189999	-0.31	-0.27
1434350_at	AXIN1 up-regulated 1	Axud1	1434350_at	Csrnp1	cysteine-serine-rich nuclear protein 1	NM_153287	0.487794	0.680894	1.12993	0.818821	0.93601	0.736539	0.807854	0.299398	1.03007	0.589622	1.89336	1.36067	23.9591	1434350_at	1.06	0.62	1.11	0.49	1.62923	0.44	0.62
1434362_at	expressed sequence AW550831	AW550831	1434362_at	---	---	---	-0.0556118	0.400258	0.81374	0.199066	0.792736	0.524678	-0.0210297	0.665482	1.05962	0.434088	0.914857	0.59704	170.924	1434362_at	0.71	0.74	1.01	1.1	0.413096	-0.03	-0.09
1434380_at	guanylate binding protein 6 /// similar to Lysophospholipase I	Gbp6 /// LOC100047881	1434380_at	Gbp6	guanylate binding protein 6	NM_001083312 /// NM_145545	0.696821	3.33379	4.85364	1.13828	6.59921	6.21639	1.55205	3.78979	5.34696	1.96756	7.59086	6.96651	255.853	1434380_at	4.9	6.72	7.2	8.12	0.0588814	-1.82	-0.92
1434438_at	SAM domain and HD domain, 1	Samhd1	1434438_at	Samhd1	SAM domain and HD domain, 1	NM_001139520 /// NM_018851	0.287633	1.90768	2.48028	0.0854027	1.40422	1.44614	0.372307	3.77971	4.36069	0.663455	3.76801	2.77139	1043.88	1434438_at	0.9	1.45	4.73	4.07	0.50763	-0.55	0.66
1434458_at	follistatin	Fst	1434458_at	Fst	follistatin	NM_008046	-0.178437	1.04714	0.804954	0.501857	-0.145418	0.250703	1.59918	3.15836	3.39482	2.41114	3.97942	4.06541	146.942	1434458_at	0.62	0.59	3.6	1.79	3.14718	0.03	1.81
1434548_at	serine incorporator 3	Serinc3	1434548_at	Serinc3	serine incorporator 3	NM_012032	-0.02265	0.465563	0.279351	-0.0131981	-0.18849	0.00371927	0.167047	1.43863	1.49466	0.319702	0.222597	0.331194	540.17	1434548_at	-0.06	-0.12	1.36	1.79	-0.423015	0.06	-0.43
1434590_at	BEN domain containing 6	Bend6	1434590_at	Bend6	BEN domain containing 6	NM_177235	0.162453	0.0422518	0.283261	-0.102337	-0.467792	0.124676	-0.0205444	-0.297014	0.397268	-0.300598	0.192235	0.511102	n.a.	1434590_at	0.34536	-0.0520372	1.09299	2.28206	0.421544	0.397397	-1.18907
1434591_at	RIKEN cDNA 4732460K03 gene	4732460K03Rik	1434591_at	Zfp862	zinc finger protein 862	XM_888335 /// XM_981221	-0.052958	-0.132499	-0.0303711	0.0950995	-0.112804	-0.00641839	0.250363	0.854589	1.09868	-0.0274343	1.00716	0.927429	281.387	1434591_at	0.08	0.17	1.92	2.2	-0.532266	-0.09	-0.28
1434601_at	adhesion molecule with Ig like domain 2	Amigo2	1434601_at	Amigo2	adhesion molecule with Ig like domain 2	NM_178114	0.303957	0.608531	0.800473	0.534391	1.03259	0.497251	0.631436	0.874556	1.23876	0.182326	2.47709	1.59043	281.336	1434601_at	0.1	0.52	1.45	0.46	1.13989	-0.42	0.99
1434657_at	Expressed sequence AI314027	AI314027	1434657_at	Gls	glutaminase	NM_001081081 /// NM_001113383	0.0424504	0.290892	0.202231	-0.12856	-1.46936	-0.890464	0.00179108	-0.0326801	0.106476	-0.182357	-1.60947	-0.945573	512.158	1434657_at	-0.77	-0.56	-0.75	-0.9	0.17117	-0.21	0.15
1434735_at	hepatic leukemia factor	Hlf	1434735_at	Hlf	hepatic leukemia factor	NM_172563	0.233832	0.296688	0.124401	-0.167588	-0.399897	-0.41459	0.0677407	0.662736	0.124547	-0.381303	-0.782294	-0.905143	674.088	1434735_at	-0.09	-0.03	-0.09	-0.09	0.00524787	-0.06	0
1434813_x_at	tryptophanyl-tRNA synthetase	Wars	1434813_x_at	Wars	tryptophanyl-tRNA synthetase	NM_011710	-0.0221379	-0.37102	0.172318	0.189014	-0.160117	0.0885178	0.078352	-0.268925	0.675662	0.0845986	2.65289	1.43613	526.244	1434813_x_at	0.16	0.05	1.61	0.92	-0.252486	0.11	0.69
1434820_s_at	protein kinase inhibitor, gamma	Pkig	1434820_s_at	Pkig	protein kinase inhibitor, gamma	NM_001039390 /// NM_001039391 /// NM_011106	-0.214834	0.208485	0.134	-0.250733	-0.173624	-0.0567288	0.210891	1.88269	2.45297	0.248041	1.42323	1.20062	1034.28	1434820_s_at	-0.04	0.37	2.65	2.8	0.475814	-0.41	-0.15
1434832_at	forkhead box O3	Foxo3	1434832_at	Foxo3	forkhead box O3	NM_019740	0.10674	0.233319	0.206451	0.146402	-0.267643	-0.204496	0.077211	0.331028	0.608132	-0.0879287	0.473038	0.485554	156.121	1434832_at	-0.609758	0.249424	0.914137	2.03451	0.418991	-0.859182	-1.12037
1434938_at	RNA binding motif protein 9	Rbm9	1434938_at	Rbm9	RNA binding motif protein 9	NM_001110827 /// NM_001110828 /// NM_001110829 /// NM_001110830 /// NM_053104 /// NM_175387	-0.312467	-0.271615	0.145801	0.173437	0.480821	0.565879	-0.171566	-0.616363	0.41366	-0.375742	0.95773	0.869345	420.096	1434938_at	-0.04	0.12	0.29	0.74	-0.047628	-0.16	-0.45
1435084_at	RIKEN cDNA C730049O14 gene	C730049O14Rik	1435084_at	C730049O14Rik	RIKEN cDNA C730049O14 gene	---	-0.0480542	0.49875	0.00710221	-0.0761973	-0.367117	-0.0783426	0.224962	1.47452	1.14482	0.680108	0.0591933	0.235433	213.358	1435084_at	0.58762	0.323261	2.43315	2.83558	-1.09331	0.264359	-0.402428
1435130_at	family with sequence similarity 18, member A	Fam18a	1435130_at	Fam18a	family with sequence similarity 18, member A	NM_001013778	0.202759	-0.186598	0.47552	-0.00591066	-0.0718209	-0.0720297	0.0747558	0.371268	1.31084	1.6811e-05	2.78401	1.83298	n.a.	1435130_at	0.266948	1.03827	1.40588	2.73625	0.044027	-0.771323	-1.33037
1435198_at	hypothetical protein LOC545228	LOC545228	1435198_at	545228	predicted gene, 545228	XM_001480818	1.38912	1.38326	1.50725	-0.186218	0.982929	0.967156	0.23084	0.235087	0.394733	-0.0265677	0.169668	-0.0537649	403.523	1435198_at	0.87	1.78	0.64	0.46	0.30285	-0.91	0.18
1435208_at	deltex 3-like (Drosophila)	Dtx3l	1435208_at	Dtx3l	deltex 3-like (Drosophila)	NM_001013371	1.64591	3.73682	5.24815	1.68459	4.78792	4.70889	0.834783	2.071	3.12314	0.432187	4.28511	4.07706	479.034	1435208_at	4.84	5.74	4.09	3.97	-0.299345	-0.9	0.12
1435226_at	IBR domain containing 3	Ibrdc3	1435226_at	Rnf19b	ring finger protein 19B	XM_204030 /// XM_910375	-0.0153325	0.56367	1.00496	0.612484	0.739367	0.715439	1.3537	1.66728	2.64052	1.17936	3.59709	2.96599	69.7328	1435226_at	0.6	0.5	2.39	1.96	0.684868	0.1	0.43
1435321_at	LIM and calponin homology domains 1	Limch1	1435321_at	Limch1	LIM and calponin homology domains 1	NM_001001980	0.247657	-0.0529645	0.159373	0.016686	-0.622026	0.063486	0.156267	-0.0118402	0.105109	0.0694476	-1.32274	-0.131573	334.023	1435321_at	-0.99	-0.08	-1.36	-0.18	-1.39093	-0.91	-1.18
1435454_a_at	cDNA sequence BC006779	BC006779	1435454_a_at	BC006779	cDNA sequence BC006779	NM_183162	2.09945	2.85636	3.5573	2.11831	4.36967	4.74086	0.221203	0.659577	1.01043	0.340078	1.59076	1.93767	85.7138	1435454_a_at	4.04	3.49	1.45	1.5	1.98347	0.55	-0.05
1435458_at	proviral integration site 1	Pim1	1435458_at	Pim1	proviral integration site 1	NM_008842	0.288207	0.252723	0.267814	-0.034336	0.0439535	0.0348054	0.66009	0.388847	0.879686	-0.0137059	0.719765	0.67949	65.1316	1435458_at	0.73	0.65	0.87	2.04	-0.149192	0.08	-1.17
1435526_at	torsin A interacting protein 2	Tor1aip2	1435526_at	Tor1aip2	torsin A interacting protein 2	NM_172843	0.161921	0.968838	1.45041	-0.033503	1.34888	1.22972	0.0419834	0.504977	0.329367	-0.106763	0.449681	0.183082	356.063	1435526_at	0.5	0.57	0.16	0.27	0.307426	-0.07	-0.11
1435529_at	predicted gene, OTTMUSG00000016644	OTTMUSG00000016644	1435529_at	OTTMUSG00000016644	predicted gene, OTTMUSG00000016644	NM_001101605 /// NM_001110517 /// XM_001000875 /// XM_001000889 /// XM_992268	1.22675	2.36587	4.00161	0.847085	5.05172	6.01225	-0.0153735	-0.0345773	0.167587	0.0440681	0.57461	0.306094	259.687	1435529_at	1.09	2.29	0.03	0.01	0.0630406	-1.2	0.02
1435542_s_at	CTTNBP2 N-terminal like	Cttnbp2nl	1435542_s_at	Cttnbp2nl	CTTNBP2 N-terminal like	NM_030249	-0.0856476	0.438708	0.309337	-0.114569	-0.00617728	-0.0208495	0.109233	0.708722	0.764241	0.177404	1.52814	1.35665	83.7989	1435542_s_at	0.33	0.14	0.96	0.47	1.09319	0.19	0.49
1435554_at	transmembrane and coiled coil domains 3	Tmcc3	1435554_at	Tmcc3	transmembrane and coiled coil domains 3	NM_172051	0.161345	0.772203	0.865929	0.0731682	1.58889	1.89968	0.244936	-0.0703954	-0.000882689	-0.49126	1.74327	1.6998	114.988	1435554_at	1.01	0.57	0.59	-0.27	0.560361	0.44	0.86
1435660_at	similar to RIKEN cDNA 5830484A20 gene /// hypothetical LOC624083 /// similar to Sp110 nuclear body protein	LOC100039021 /// LOC100041081 /// LOC100041801 /// LOC546061 /// LOC624083 /// LOC664787	1435660_at	LOC664787	similar to Sp110 nuclear body protein	XR_030524	-0.0204303	0.156499	-0.0939847	-0.0167816	2.65554	2.34892	-0.303237	-0.10217	-0.267878	-0.00461492	2.9733	2.20373	293.278	1435660_at	0.14	1.16	-0.29	-0.41	0.185494	-1.02	0.12
1435665_at	expressed sequence AI451617	AI451617	1435665_at	AI451617	expressed sequence AI451617	NM_199146	0.0454981	0.0131493	2.13047	0.0705094	4.26051	3.70913	0.0622833	-0.00157661	0.043798	0.0263477	1.42907	0.480635	n.a.	1435665_at	1.74767	3.78851	0.384779	0.891933	-0.326211	-2.04084	-0.507154
1435673_at	expressed sequence AI448005	AI448005	1435673_at	AI448005	expressed sequence AI448005	---	0.584354	1.06215	1.17896	0.353574	0.19337	0.044153	1.20688	3.39897	3.83894	1.93898	2.34356	1.89639	175.755	1435673_at	1.09	1.54	4.33	4.85	-0.64836	-0.45	-0.52
1435695_a_at	RIKEN cDNA A030007L17 gene	A030007L17Rik	1435695_a_at	Ggct	gamma-glutamyl cyclotransferase	NM_026637	-0.076772	1.32108	1.19894	0.0508984	0.0866585	0.349325	2.03268	3.72198	4.80683	1.61363	3.48581	2.66339	768.099	1435695_a_at	0.96	0.41	3.84	3	0.234208	0.55	0.84
1435697_a_at	pleckstrin homology, Sec7 and coiled-coil domains, binding protein	Pscdbp	1435697_a_at	Cytip	cytohesin 1 interacting protein	NM_139200	0.109612	0.373391	0.591033	-0.168274	0.649432	0.793769	-0.070305	-0.305918	-0.295151	-0.295784	0.923937	0.832295	220.148	1435697_a_at	0.04	0.37	-0.71	-0.89	-0.877134	-0.33	0.18
1435792_at	component of Sp100-rs /// predicted gene, EG665317 /// predicted gene, EG665338 /// similar to putative G-protein coupled receptor	Csprs /// EG665317 /// EG665338 /// LOC100040158 /// LOC100040213	1435792_at	Csprs /// EG665317	component of Sp100-rs /// predicted gene, EG665317	NM_033616 /// XM_979163	0.185207	0.82335	2.26146	0.015009	5.95172	5.88446	-0.112407	-0.0247811	0.00232254	0.057871	3.59799	3.20369	321.203	1435792_at	3.87	5.86	0.67	1.09	-0.501626	-1.99	-0.42
1435872_at	Proviral integration site 1	Pim1	1435872_at	---	---	---	0.225494	-0.0903279	0.434626	-0.0745989	0.0562748	0.0863994	0.611695	-0.0851427	1.08095	0.248351	0.475383	0.753479	46.7615	1435872_at	0.93	0.57	0.67	1.98	-0.288403	0.36	-1.31
1435906_x_at	guanylate nucleotide binding protein 2	Gbp2	1435906_x_at	Gbp2	guanylate binding protein 2	NM_010260	0.915133	3.98011	5.08814	0.873932	5.71788	5.16763	1.1527	3.92636	5.44132	1.09263	8.33932	6.64399	730.065	1435906_x_at	1.73	3.44	5.06	4.01	-0.552362	-1.71	1.05
1435927_at	DENN/MADD domain containing 3	Dennd3	1435927_at	Dennd3	DENN/MADD domain containing 3	NM_001081066	-0.0951591	0.221872	0.141709	0.135408	-0.108057	-0.201292	0.0965125	0.366958	1.31785	-0.0564822	0.621641	1.11775	n.a.	1435927_at	-0.245371	0.415153	2.4721	2.77221	-0.469744	-0.660525	-0.300107
1435964_a_at	TAO kinase 3	Taok3	1435964_a_at	Taok3	TAO kinase 3	NM_001081308	0.0406929	-0.0349049	0.179256	-0.224636	0.58745	0.758274	-0.118189	-0.20689	0.0242828	-0.181863	-0.342198	-0.146094	239.647	1435964_a_at	0.3	0.14	0.12	0.07	-0.408647	0.16	0.05
1436003_at	vascular cell adhesion molecule 1	Vcam1	1436003_at	Vcam1	Vascular cell adhesion molecule 1, mRNA (cDNA clone MGC:36028 IMAGE:4196681)	NM_011693	0.388011	0.920664	1.2356	0.329099	0.312812	0.266921	-0.287706	-0.258196	0.806971	0.0256764	-0.0131302	-0.0709619	156.053	1436003_at	0.71	0.67	-0.4	-1.58	0.879654	0.04	1.18
1436004_at	ubiquitin specific peptidase 27, X chromosome	Usp27x	1436004_at	Usp27x	ubiquitin specific peptidase 27, X chromosome	NM_019461	0.186602	1.51122	0.982638	0.304233	0.0263993	0.084299	1.55941	2.82265	3.0171	1.52458	1.26753	0.504109	88.0151	1436004_at	0.64	0.5	2.07	3.21	-1.25685	0.14	-1.14
1436011_at	engulfment and cell motility 2, ced-12 homolog (C. elegans)	Elmo2	1436011_at	Elmo2	engulfment and cell motility 2, ced-12 homolog (C. elegans)	NM_080287 /// NM_207705 /// NM_207706	-0.106688	-0.118652	-0.0214812	-0.0890413	-0.448516	0.00203142	-0.000170609	0.176917	0.232775	0.131943	0.751098	0.399146	n.a.	1436011_at	0.0686815	0.341751	1.25934	2.26506	0.338359	-0.27307	-1.00573
1436058_at	radical S-adenosyl methionine domain containing 2	Rsad2	1436058_at	Rsad2	radical S-adenosyl methionine domain containing 2	NM_021384	2.33392	3.95203	6.3528	1.71214	8.12684	7.55761	0.0845185	-0.199669	0.127879	0.0444032	1.62718	0.0804244	n.a.	1436058_at	3.01	6.35	-0.02	0.23	0.0119898	-3.34	-0.25
1436120_at	SET domain, bifurcated 2	Setdb2	1436120_at	Setdb2	SET domain, bifurcated 2	NM_001081024	-0.153927	1.17502	1.9149	0.129877	1.40963	1.57023	-0.021234	0.302181	-0.256827	-0.073166	0.32689	0.0740911	306.18	1436120_at	0.66	1.32	0.38	0.68	-1.07651	-0.66	-0.3
1436172_at	hypothetical protein 9530028C05	9530028C05	1436172_at	9530028C05	hypothetical protein 9530028C05	---	1.20706	3.63373	4.46222	1.88655	4.8273	5.18132	0.238741	0.960495	1.2944	0.274292	2.73952	3.07816	272.68	1436172_at	4.35	6.04	2.19	3.57	-0.506672	-1.69	-1.38
1436183_at	RIKEN cDNA 9830115L13 gene	9830115L13Rik	1436183_at	Zc3hav1	zinc finger CCCH type, antiviral 1	NM_028421 /// NM_028864	0.0558322	1.22003	2.77005	0.0678522	1.92008	1.58789	0.0444625	0.203029	0.630189	-0.194452	0.882339	0.81985	314.165	1436183_at	1.3	1.98	0.39	0.6	-0.123889	-0.68	-0.21
1436244_a_at	transducin-like enhancer of split 2, homolog of Drosophila E(spl)	Tle2	1436244_a_at	Tle2	transducin-like enhancer of split 2, homolog of Drosophila E(spl)	NM_019725	-0.130276	0.0955723	-0.450225	-0.451815	-0.682407	-0.401653	0.0084425	-0.281	-0.288218	-0.312296	-0.830698	-0.773382	817.473	1436244_a_at	-0.5	0.14	-0.17	-0.71	-0.28087	-0.64	0.54
1436329_at	early growth response 3	Egr3	1436329_at	Egr3	early growth response 3	NM_018781	0.0448473	0.0840984	-0.0527597	-0.176118	-0.150435	-0.00842713	-0.0840453	-0.0540716	-0.381796	-0.302542	-0.976691	-0.696276	137.484	1436329_at	-0.06	-0.16	-0.46	-0.25	0.53925	0.1	-0.21
1436472_at	schlafen 9	Slfn9	1436472_at	Slfn9	schlafen 9	NM_172796	0.349622	0.878996	2.38062	0.200274	2.34205	2.52178	0.255802	0.0864472	1.00255	-0.0354544	1.06402	1.01368	156.784	1436472_at	0.99	1.54	0.61	0.88	0.141908	-0.55	-0.27
1436512_at	ADP-ribosylation factor-like 4C /// similar to ADP-ribosylation factor-like protein 7	Arl4c /// LOC632433	1436512_at	Arl4c /// LOC632433	ADP-ribosylation factor-like 4C /// similar to ADP-ribosylation factor-like protein 7	NM_177305 /// XM_906533	-0.437062	-0.239985	-0.0808362	0.0119211	0.259374	0.296033	-0.78903	-1.3375	-1.04143	-0.48947	-0.607033	-0.561137	51.1033	1436512_at	0.15	-0.1	-1.2	-1.32	-0.265841	0.25	0.12
1436562_at	DEAD (Asp-Glu-Ala-Asp) box polypeptide 58	Ddx58	1436562_at	Ddx58	DEAD (Asp-Glu-Ala-Asp) box polypeptide 58	NM_172689	0.601591	3.95524	4.44563	1.50865	4.91283	4.58042	0.160351	0.507967	0.485234	0.0192806	2.86462	2.56805	400.838	1436562_at	4.52	5.69	1	2.71	0.354147	-1.17	-1.71
1436633_at	Transcribed locus	---					0.191053	0.52373	0.962036	0.141506	1.25256	1.48752	-1.00651	-1.09139	-0.747319	-0.481345	-0.547336	0.166802	94.3859	1436633_at	0.35	1.03	-1.53	-1.93	0.850797	-0.68	0.4
1436666_at	0 day neonate lung cDNA, RIKEN full-length enriched library, clone:E030042E08 product:hypothetical protein, full insert sequence	---	1436666_at	---	---	---	0.433548	0.114379	0.0915302	-0.115418	-0.385165	-0.00788833	1.00524	1.12823	1.53689	1.24649	1.0583	0.933039	55.585	1436666_at	0.25	0.52	1.81	3.77	-1.08146	-0.27	-1.96
1436763_a_at	Kruppel-like factor 9 /// RIKEN cDNA 2310051E17 gene	2310051E17Rik /// Klf9	1436763_a_at	Klf9	Kruppel-like factor 9	NM_010638	0.115259	-0.195859	0.219642	0.387938	0.374731	0.0549722	0.000697259	-0.205933	-0.0629986	0.121087	0.509499	0.641034	5.51888	1436763_a_at	0.31	0.31	-0.03	0.02	-0.188048	0	-0.05
1436841_at	RIKEN cDNA B230380D07 gene	B230380D07Rik	1436841_at	B230380D07Rik	RIKEN cDNA B230380D07 gene	NM_172772	0.244145	0.199863	0.271984	0.127664	-0.235854	-0.0360827	0.223262	0.222017	1.28665	0.0777385	0.496407	0.346663	553.481	1436841_at	-0.15	0.42	0.73	2.22	-0.906585	-0.57	-1.49
1436842_at	RIKEN cDNA B230380D07 gene	B230380D07Rik	1436842_at	B230380D07Rik	RIKEN cDNA B230380D07 gene	NM_172772	0.090076	0.66674	0.369714	-0.357726	-0.213103	0.0248583	0.0333195	0.789833	1.37773	0.0193751	0.501862	0.407532	537.832	1436842_at	-0.02	0.27	0.46	0.9	-0.0790297	-0.29	-0.44
1437100_x_at	proviral integration site 3	Pim3	1437100_x_at	Pim3	proviral integration site 3	NM_145478	-0.0763317	-0.176966	-0.296543	-0.338859	-0.293441	-0.0845266	1.06604	1.33732	2.10599	1.00404	1.40962	1.32144	83.6551	1437100_x_at	0.21	-0.02	2.33	2.75	-0.070912	0.23	-0.42
1437127_at	RIKEN cDNA A630033E08 gene	A630033E08Rik	1437127_at	A630033E08Rik	RIKEN cDNA A630033E08 gene (A630033E08Rik), transcript variant 1, mRNA	NM_001110254 /// NM_177358	0.078069	0.880753	0.0955317	-0.016852	0.880038	0.374014	0.362603	1.13777	0.869879	0.434787	1.87432	1.05307	245.45	1437127_at	-0.06	0.06	0.37	1.58	0.348333	-0.12	-1.21
1437128_a_at	RIKEN cDNA A630033E08 gene	A630033E08Rik	1437128_a_at	A630033E08Rik	RIKEN cDNA A630033E08 gene	NM_001110254 /// NM_177358	0.276234	0.207203	0.28912	-0.140023	0.801632	0.59699	0.572957	0.522177	1.06063	0.348781	1.94209	1.49322	148.771	1437128_a_at	0.07	0.21	0.42	1.35	0.553375	-0.14	-0.93
1437176_at	expressed sequence AI451557	AI451557	1437176_at	AI451557	expressed sequence AI451557	NM_001033207	-0.00594319	-0.0166406	0.00374835	-0.00696097	2.912	2.53567	-0.00966559	-0.0159196	0.00940373	0.00363122	5.28973	4.67595	n.a.	1437176_at	-0.0452438	3.26336	4.35667	6.75329	0.4302	-3.3086	-2.39662
1437213_at	nudix (nucleoside diphosphate linked moiety X)-type motif 21	Nudt21	1437213_at	Nudt21	nudix (nucleoside diphosphate linked moiety X)-type motif 21	NM_026623	0.0176688	0.0877281	0.806773	0.143391	2.20961	-0.23007	-0.0379753	-0.142047	1.01909	-0.0544	2.21453	-0.0733949	438.563	1437213_at	-0.16	-0.58	0.03	0.2	-0.779699	0.42	-0.17
1437219_at	Adult male pituitary gland cDNA, RIKEN full-length enriched library, clone:5330403E07 product:unclassifiable, full insert sequence	---	1437219_at	---	---	---	0.294505	0.154308	-0.191012	-0.339822	0.377186	0.336972	0.271286	0.288813	0.0119272	0.104847	1.02469	0.652038	140.172	1437219_at	0.23	-0.13	0.28	0.14	0.509538	0.36	0.14
1437250_at	melanoregulin	Mreg	1437250_at	Mreg	melanoregulin	NM_001005423	-0.0942824	0.164067	-0.290569	0.234952	-0.434852	-0.329024	-0.174138	1.58772	0.207224	0.703013	1.26996	1.57093	355.008	1437250_at	-0.05	-0.1	0.64	0.99	-0.231676	0.05	-0.35
1437271_at	cardiotrophin-like cytokine factor 1	Clcf1	1437271_at	Clcf1	cardiotrophin-like cytokine factor 1	NM_019952	-0.0346609	-0.368987	-0.263831	0.0475017	0.25003	0.0484906	-0.42883	-0.667242	-1.00313	-0.181676	-0.124896	-0.396014	34.3115	1437271_at	0.14	0.03	-0.51	-1.82	-0.518825	0.11	1.31
1437277_x_at	transglutaminase 2, C polypeptide	Tgm2	1437277_x_at	Tgm2	transglutaminase 2, C polypeptide	NM_009373	-0.000756367	0.572513	0.400485	-0.117486	0.199503	0.320577	0.479488	2.24654	2.85061	0.354338	3.08678	2.57114	614.544	1437277_x_at	0	0.14	4.34	3.42	-0.138384	-0.14	0.92
1437303_at	interleukin 6 signal transducer	Il6st	1437303_at	Il6st	interleukin 6 signal transducer	NM_010560	0.168644	0.0807762	0.141856	0.00326947	-0.026262	0.0103719	0.0660105	0.695648	1.00407	0.0585618	0.447192	0.395128	417.548	1437303_at	-0.14	-0.01	0.93	0.96	0.741675	-0.13	-0.03
1437463_x_at	transforming growth factor, beta induced	Tgfbi	1437463_x_at	Tgfbi	transforming growth factor, beta induced	NM_009369	-0.345239	0.218217	0.788454	-0.296111	-0.167908	-0.432636	-0.0212062	1.00214	1.29153	0.18134	0.129129	0.474235	653.981	1437463_x_at	0.17	0.29	0.76	1.05	0.170139	-0.12	-0.29
1437479_x_at	T-box 3 /// similar to T-box 3 protein	LOC100047200 /// Tbx3	1437479_x_at	Tbx3	T-box 3	NM_011535 /// NM_198052 /// XM_001477632	-0.262317	0.0925879	-0.203645	0.306374	0.260616	0.101011	-0.646674	-0.524865	-1.42879	-0.379044	-0.24902	-0.606265	5.51888	1437479_x_at	0.33	-0.02	-0.78	-1.5	-0.44198	0.35	0.72
1437493_at	RIKEN cDNA 5230400M03 gene	5230400M03Rik	1437493_at	5230400M03Rik	RIKEN cDNA 5230400M03 gene	---	0.430666	-0.26632	0.0373617	-0.0405506	0.378386	0.282494	0.391195	0.0515426	0.657668	0.471605	1.01814	0.176814	93.383	1437493_at	0.02	0.16	0.83	0.83	0.484662	-0.14	0
1437503_a_at	shisa homolog 5 (Xenopus laevis)	Shisa5	1437503_a_at	Shisa5	shisa homolog 5 (Xenopus laevis)	NM_025858 /// NM_026381	0.157374	0.772999	1.37127	0.0723765	1.27138	0.792498	0.0655042	0.232098	0.612259	-0.0133474	0.221181	0.290943	1017.87	1437503_a_at	0.953551	1.51187	0.513721	0.755436	0.102043	-0.55832	-0.241716
1437664_at	homeo box D3	Hoxd3	1437664_at	Hoxd3	homeo box D3	NM_010468	0.301994	0.100974	0.247725	0.133187	0.0964202	-0.17193	0.387425	1.71121	2.31744	0.785403	2.32999	1.90649	162.751	1437664_at	0.35	2.03	4.13	6.09	-0.672973	-1.68	-1.96
1437784_at	runt-related transcription factor 1; translocated to, 1 (cyclin D-related)	Runx1t1	1437784_at	Runx1t1	runt-related transcription factor 1; translocated to, 1 (cyclin D-related)	NM_001111026 /// NM_001111027 /// NM_009822	0.195725	0.219176	0.448397	0.159665	0.566812	0.835535	-0.0155815	0.159777	0.966737	0.0948428	1.41634	1.88059	84.4996	1437784_at	-0.22	0.51	1.47	3.05	-0.67565	-0.73	-1.58
1437787_at	Leucine rich repeat transmembrane neuronal 2	Lrrtm2	1437787_at	Lrrtm2	leucine rich repeat transmembrane neuronal 2	NM_178005	0.212846	0.127447	0.171113	-0.0174632	0.0541978	0.0327138	1.18861	1.48476	1.25896	0.108222	2.50658	0.860489	n.a.	1437787_at	0.04	0.11	1.89	4.72	0.0224849	-0.07	-2.83
1437820_at	forkhead-like 18 (Drosophila)	Fkhl18	1437820_at	Foxs1	forkhead box S1	NM_010226	-0.637226	-0.0885244	-0.398594	-0.11185	0.193994	0.0132726	-0.247129	-0.156904	-1.17049	-0.314251	0.133516	-0.0037803	12.5356	1437820_at	0.73	0.41	0.06	0.28	-2.87921	0.32	-0.22
1437832_x_at	tryptophanyl-tRNA synthetase /// similar to Wars protein	LOC100046672 /// Wars	1437832_x_at	LOC100046672 /// Wars	similar to Wars protein /// tryptophanyl-tRNA synthetase	NM_011710 /// XR_032840	-0.0190937	0.186333	0.0765034	0.336539	-0.00552188	0.0405804	0.136988	0.398093	0.173475	0.222407	2.78739	1.4717	726.391	1437832_x_at	0.22	0.11	1.63	1.24	-0.395979	0.11	0.39
1437833_at	latent transforming growth factor beta binding protein 3	Ltbp3	1437833_at	Ltbp3	latent transforming growth factor beta binding protein 3	NM_008520	0.0239537	-0.129469	-1.16809	-0.289333	-0.20673	-0.232179	-0.160817	-0.220918	-1.13302	-0.256497	-0.737631	-0.633741	50.6685	1437833_at	0.79	-0.46	-0.16	-3.22	-1.01659	1.25	3.06
1437868_at	cDNA sequence BC023892	BC023892	1437868_at	Fam46a	family with sequence similarity 46, member A	XM_135029 /// XM_918327 /// XM_925654 /// XM_994662	0.889039	0.61445	1.31076	-0.0706896	4.05467	2.82031	0.126085	0.0988629	0.164647	-0.0693527	1.56912	0.33188	n.a.	1437868_at	3.12	4.48	0.19	0.36	-0.0823115	-1.36	-0.17
1438027_at	---	---	1438027_at	---	---	---	-0.036918	0.171918	0.152745	0.0108743	4.10362	4.21685	-0.00989208	-0.15593	0.0668805	0.0326272	6.22413	5.58308	n.a.	1438027_at	2.43	3.37	2.51	1.56	0.89799	-0.94	0.95
1438037_at	hect domain and RLD 5	Herc5	1438037_at	Herc5	hect domain and RLD 5	XM_001478484 /// XM_001478497 /// XM_907983	0.0328437	0.000671554	-0.00508128	-0.00618988	5.14637	4.97129	-0.132984	-0.000366505	-0.0199631	-0.0191006	3.16022	2.78664	n.a.	1438037_at	0.02	0.25	-0.01	0.14	-0.0103215	-0.23	-0.15
1438095_x_at	Nucleolar complex associated 4 homolog (S. cerevisiae)	Noc4l					-0.151121	0.507582	0.527729	-0.126191	-0.102839	0.0912218	1.3496	1.68816	2.24844	0.456686	1.16386	1.09448	553.923	1438095_x_at	0.5	0.61	1.8	2.58	-0.427228	-0.11	-0.78
1438097_at	RAB20, member RAS oncogene family	Rab20	1438097_at	Rab20	RAB20, member RAS oncogene family	NM_011227	-0.100469	0.70479	1.3064	0.516527	0.0749071	-0.162252	0.39062	1.2522	1.84327	0.896891	0.406571	0.0519761	82.9625	1438097_at	0.62	1.05	1.48	1.76	-2.47512	-0.43	-0.28
1438164_x_at	flotillin 2	Flot2	1438164_x_at	Flot2	flotillin 2	NM_001040403 /// NM_008028	-0.0191822	-0.39601	-0.0904858	0.186295	-0.37436	0.00804747	0.258608	0.524212	1.1739	0.182496	0.808016	0.515499	379.011	1438164_x_at	-0.02	0.26	1.64	2.9	-0.85803	-0.28	-1.26
1438201_at	protein phosphatase 2C, magnesium dependent, catalytic subunit	Ppm2c	1438201_at	Ppm2c	protein phosphatase 2C, magnesium dependent, catalytic subunit	NM_001033453 /// NM_001098230 /// NM_001098231	0.335245	0.528323	-0.00811358	0.0788856	0.0921687	0.0604186	0.00249973	-0.265433	-0.815112	-0.0807425	-0.65831	-0.99081	314.571	1438201_at	-0.14	0.16	-0.62	0.13	-2.46974	-0.3	-0.75
1438211_s_at	D site albumin promoter binding protein	Dbp	1438211_s_at	Dbp	D site albumin promoter binding protein	NM_016974	0.389284	-0.0601799	0.0239614	-0.250497	-0.419362	-0.904501	0.0498826	-0.261473	0.0632326	-0.174794	-0.678436	-0.848611	1383	1438211_s_at	0.104647	1.78885	5.14204	6.26809	0.00650446	-1.6842	-1.12605
1438244_at	nuclear factor I/B	Nfib	1438244_at	Nfib	nuclear factor I/B	NM_001113209 /// NM_001113210 /// NM_008687	0.32171	0.0605453	-0.475257	-0.111216	0.0920017	-0.017784	-0.124438	-0.375884	-0.992747	-0.819174	-0.125881	-0.303595	111.186	1438244_at	-0.32	-0.14	-1.5	-1.22	-0.127489	-0.18	-0.28
1438257_at	Transcribed locus	---	1438257_at	---	---	---	0.395766	0.147992	0.357834	0.264556	0.905866	0.75574	0.206121	0.235274	0.328649	0.224197	1.46409	1.33347	24.3457	1438257_at	0.66	0.1	0.54	-0.18	0.318784	0.56	0.72
1438441_at	Inhibitor of DNA binding 4	Id4					-0.226677	-0.647114	-0.240122	-0.294275	-0.289178	-0.0687852	-0.219363	-1.16028	-1.45504	-0.703105	-1.05801	-0.25449	96.1473	1438441_at	-0.86	-0.28	-2.04	-1.41	-0.386989	-0.58	-0.63
1438619_x_at	zinc finger, DHHC domain containing 14	Zdhhc14	1438619_x_at	Zdhhc14	zinc finger, DHHC domain containing 14	NM_146073	0.0605056	-0.0344079	0.0292025	-0.488891	-0.758748	-0.476936	0.226845	-0.460146	-0.320503	-0.596254	-1.15791	-0.795368	302.51	1438619_x_at	-0.23	0.28	-0.38	-0.14	0.193419	-0.51	-0.24
1438676_at	macrophage activation 2 like	Mpa2l	1438676_at	Mpa2l	macrophage activation 2 like	NM_194336	0.550616	2.98397	4.72977	0.0664113	6.20084	5.479	1.31911	3.20826	4.85202	0.206045	7.82279	6.76705	433.269	1438676_at	5.05	6.48	6.96	7.35	0.00350965	-1.43	-0.39
1438700_at	formin binding protein 4	Fnbp4	1438700_at	Fnbp4	formin binding protein 4	NM_018828	0.30879	0.463325	0.215937	0.686976	1.52389	0.0673334	0.0494498	0.358453	-0.134321	0.505672	1.09515	0.128174	42.4394	1438700_at	0.54	0.56	0.06	0.17	0.101988	-0.02	-0.11
1438773_at	six transmembrane epithelial antigen of prostate 2	Steap2	1438773_at	Steap2	six transmembrane epithelial antigen of prostate 2	NM_001103156 /// NM_001103157 /// NM_028734	0.153717	1.02065	0.399195	-0.00236769	0.00925001	0.130922	0.405514	2.13732	1.89962	0.612434	0.829586	1.0498	295.16	1438773_at	0.03	0.56	1.9	2.41	1.13582	-0.53	-0.51
1438855_x_at	tumor necrosis factor, alpha-induced protein 2	Tnfaip2	1438855_x_at	Tnfaip2	tumor necrosis factor, alpha-induced protein 2	NM_009396	0.144479	1.20892	1.24389	0.230743	-0.27173	0.161398	1.5847	2.93508	3.3724	1.63662	3.09035	2.41103	216.219	1438855_x_at	0.51	0.8	2.09	2.46	0.884492	-0.29	-0.37
1438868_at	DNA segment, Chr 14, ERATO Doi 668, expressed	D14Ertd668e	1438868_at	D14Ertd668e	DNA segment, Chr 14, ERATO Doi 668, expressed	NM_199015	0.914239	2.52258	3.28028	0.800729	5.20667	5.29937	0.175606	0.31729	0.259523	0.0623729	2.61339	2.67339	386.129	1438868_at	2.67	5.04	0.79	2.45	-0.0644148	-2.37	-1.66
1438878_at	RIKEN cDNA 6430537K16 gene	6430537K16Rik	1438878_at	6430537K16Rik	RIKEN cDNA 6430537K16 gene	---	0.137383	0.399389	0.342174	-0.109665	0.455866	0.458505	0.113287	0.138039	-0.168043	0.0275583	1.04872	0.66864	188.874	1438878_at	-0.12	0.27	-0.11	-1	-0.229105	-0.39	0.89
1438910_a_at	stomatin	Stom	1438910_a_at	Stom	stomatin	NM_013515	-0.506104	0.3684	0.321348	0.0728534	0.139684	0.106773	0.718331	1.96072	2.23815	0.824377	2.35463	1.80653	259.203	1438910_a_at	0.05	0.27	2.97	1.9	1.59514	-0.22	1.07
1438948_x_at	translocator protein	Tspo	1438948_x_at	Tspo	translocator protein	NM_009775	0.15098	1.60663	2.0425	0.0461689	1.55299	0.597143	0.0281419	0.0659125	0.0137777	-0.081941	0.0841136	0.136032	6903.69	1438948_x_at	0.72	0.47	0.09	-0.87	0.285234	0.25	0.96
1439036_a_at	ATPase, Na+/K+ transporting, beta 1 polypeptide	Atp1b1	1439036_a_at	Atp1b1	ATPase, Na+/K+ transporting, beta 1 polypeptide	NM_009721	-0.00932658	0.698584	-0.301993	0.23653	-0.147181	-0.327547	-0.215909	0.230228	-0.922429	0.016847	-0.509306	-0.572712	730.296	1439036_a_at	-0.36	-0.04	-0.87	-1.02	-0.217648	-0.32	0.15
1439087_a_at	phosphoinositide-3-kinase interacting protein 1	Pik3ip1	1439087_a_at	Pik3ip1	phosphoinositide-3-kinase interacting protein 1	NM_178149	0.767581	0.656066	-0.03493	0.500347	0.599914	0.327865	0.366897	0.271157	-0.303361	0.512155	1.88188	1.45823	277.82	1439087_a_at	0.55	0.45	0.99	0.43	-0.911687	0.1	0.56
1439121_at	histocompatibility 2, T region locus 22	H2-T22	1439121_at	H2-T10 /// H2-T17 /// H2-T22 /// H2-T9	histocompatibility 2, T region locus 10 /// histocompatibility 2, T region locus 17 /// histocompatibility 2, T region locus 22 /// histocompatibility 2, T region locus 9	NM_010395 /// NM_010397 /// NM_010399	0.721766	1.54795	1.30571	-0.0041951	1.61196	0.63171	-0.191342	-0.39319	-0.10963	0.0417274	0.206921	0.101409	n.a.	1439121_at	0.83	2.22	0.02	-0.16	0.133386	-1.39	0.18
1439165_at	Adult male hypothalamus cDNA, RIKEN full-length enriched library, clone:A230073L11 product:hypothetical protein, full insert sequence	---	1439165_at	---	---	---	0.0728585	-0.061826	-0.189767	0.0685071	0.915668	-0.380807	0.672912	0.0513779	0.544219	-0.0710979	1.24333	-0.141211	n.a.	1439165_at	4.8222	6.53562	4.92701	6.49566	0.788502	-1.71342	-1.56865
1439181_at	cDNA sequence BC043301	BC043301	1439181_at	BC043301	cDNA sequence BC043301	NM_001008549	0.479327	0.457186	-0.00574967	0.122185	0.498263	0.198459	0.324241	0.182174	-0.803358	-0.0933118	-0.426052	-0.70517	114.649	1439181_at	-0.03	-0.33	-0.39	-0.55	-0.424712	0.3	0.16
1439273_at	receptor (TNFRSF)-interacting serine-threonine kinase 1	Ripk1	1439273_at	Ripk1	receptor (TNFRSF)-interacting serine-threonine kinase 1	NM_009068	-0.137668	0.581278	0.924749	0.170515	-0.0593393	0.0569195	0.250228	1.21843	1.99997	0.67457	0.934466	0.788194	184.646	1439273_at	-0.01	0.7	1.23	2.64	-0.425783	-0.71	-1.41
1439276_at	Adenosine deaminase, RNA-specific	Adar	1439276_at	Adar	RNA adenosine deaminase 1 (Adar) mRNA, complete cds, alternatively spliced	NM_001038587 /// NM_001146296 /// NM_019655	1.27894	1.78985	1.51403	0.865545	2.78789	2.55078	0.59502	0.938658	0.841165	0.714949	1.68778	1.35028	103.898	1439276_at	2.01	3.24	0.85	1.99	-0.00759767	-1.23	-1.14
1439319_at	E74-like factor 1	Elf1	1439319_at	Elf1	E74-like factor 1	NM_007920	0.384108	0.658962	0.775313	0.545209	1.1483	0.4068	0.297065	0.39212	0.540597	0.103174	0.664338	0.321874	214.736	1439319_at	0.27	-0.18	-0.15	-0.17	1.9027	0.45	0.02
1439325_at	---	---					0.155909	0.476296	0.188771	0.030321	0.112242	0.0571212	0.427129	0.927962	1.05049	0.897372	1.17504	0.317927	45.8788	1439325_at	0.27	-0.33	0.26	-0.02	0.429717	0.6	0.28
1439341_at	cDNA sequence AK220484	AK220484	1439341_at	AK220484	cDNA sequence AK220484	NM_001083628	0.00776463	0.107538	-0.0608144	0.0543363	1.27524	1.18039	0.0677361	0.0100744	0.331404	-0.0483161	2.27882	2.43754	n.a.	1439341_at	-0.01	-0.17	-0.01	-0.17	0.167785	0.16	0.16
1439349_at	strawberry notch homolog 2 (Drosophila)	Sbno2	1439349_at	Sbno2	strawberry notch homolog 2 (Drosophila)	NM_183426	0.559629	0.578022	0.541606	0.764784	0.06687	-0.244519	2.16579	1.61199	1.90529	1.49395	1.57324	1.16638	38.5266	1439349_at	0.69	0.48	2.15	1.28	1.95833	0.21	0.87
1439475_at	zinc finger protein 429	Zfp429	1439475_at	Zfp429	zinc finger protein 429	NM_001080941	-0.022591	0.16357	0.0120766	0.133511	-0.149088	0.0138529	0.279571	0.518772	0.101356	0.0104593	0.0463915	0.0120151	n.a.	1439475_at	0.532084	-0.23462	1.79342	1.52115	2.42304	0.766704	0.272279
1439598_at	---	---					0.46194	0.567047	-0.279583	0.0375404	0.128285	-0.139097	0.364538	1.07781	2.18469	0.834694	1.16728	0.103357	208.807	1439598_at	-0.63	-0.05	1.34	1.6	2.33803	-0.58	-0.26
1439631_at	zinc finger, CCHC domain containing 11	Zcchc11	1439631_at	Zcchc11	zinc finger, CCHC domain containing 11	NM_175472	0.240472	0.43592	0.783548	0.0490918	0.893491	0.265509	0.126039	-0.00645757	0.100156	-0.0441284	0.758322	0.148343	90.9912	1439631_at	0.07	0.78	-0.3	0.17	-0.299316	-0.71	-0.47
1439651_at	---	---	1439651_at	---	---	---	0.117093	0.255627	0.130032	0.468015	0.0977318	-0.0542914	1.57236	2.18219	2.67741	2.66984	1.44972	1.6254	19.9662	1439651_at	0.35	-0.3	1.63	3.01	-0.897098	0.65	-1.38
1439665_at	G protein-coupled receptor 23	Gpr23	1439665_at	Lpar4	lysophosphatidic acid receptor 4	NM_175271	0.125004	0.821664	0.308946	0.0167114	0.242053	0.0334961	0.38879	1.79382	1.32347	0.215525	0.626575	0.50018	505.063	1439665_at	-0.46	0.92	0.68	2.33	-1.81614	-1.38	-1.65
1439740_s_at	uridine-cytidine kinase 2	Uck2	1439740_s_at	Uck2	uridine-cytidine kinase 2	NM_030724	-0.0408918	-0.0185489	-0.0978854	0.133885	0.0357115	-0.109893	0.0641559	0.385229	1.09275	0.240727	0.409548	0.0917723	101.383	1439740_s_at	-0.19	0.05	0.59	0.77	-0.976094	-0.24	-0.18
1439753_x_at	sine oculis-related homeobox 4 homolog (Drosophila)	Six4	1439753_x_at	Six4	sine oculis-related homeobox 4 homolog (Drosophila)	NM_011382	0.188376	-0.162158	-0.484374	0.0474279	-0.253292	-0.380305	0.0460878	-0.691937	-1.28954	-0.336992	-0.839286	-0.758947	98.6049	1439753_x_at	0.08	-0.25	-1	-1.69	0.0202347	0.33	0.69
1439773_at	lymphocyte antigen 6 complex, locus E	Ly6e	1439773_at	Ly6e	lymphocyte antigen 6 complex, locus E	NM_008529	1.39019	1.44419	2.61153	0.453391	3.17093	2.6411	1.19539	1.50793	2.09339	0.801918	2.27461	1.79463	45.4572	1439773_at	1.5	1.49	2.48	1.07	-0.18109	0.01	1.41
1439825_at	deltex 3-like (Drosophila)	Dtx3l	1439825_at	Dtx3l	deltex 3-like (Drosophila)	NM_001013371	2.00076	4.74487	4.74552	2.27329	5.41601	4.36484	1.12954	2.70456	3.00426	0.565181	4.82528	3.76435	396.914	1439825_at	5.47	5.61	4.12	3.91	-0.13839	-0.14	0.21
1439831_at	Transcribed locus	---	1439831_at	---	---	---	0.176855	0.39246	0.727886	0.0269082	4.67569	4.4114	0.245267	0.194919	1.3009	0.231006	5.95599	5.02756	n.a.	1439831_at	0.78	2.48	3.69	4.86	-0.100702	-1.7	-1.17
1439901_at	Transcribed locus	---	1439901_at	---	---	---	0.379397	1.10013	1.49026	0.0372896	1.47908	1.03076	0.0400438	0.0788828	-0.0130033	0.0435754	0.61003	0.47941	406.605	1439901_at	0.62	0.74	0.04	-0.26	-1.07843	-0.12	0.3
1439972_at	ethanolamine kinase 1	Etnk1	1439972_at	Etnk1	ethanolamine kinase 1	NM_029250 /// XM_908334 /// XM_979562	0.281902	0.774576	0.655001	0.337995	1.27719	0.877632	0.24746	0.460566	-0.0447787	0.306701	1.10093	0.569186	78.7597	1439972_at	-0.08	0.56	0.03	0.06	0.911766	-0.64	-0.03
1440047_at	suppressor of cytokine signaling 1	Socs1	1440047_at	Socs1	suppressor of cytokine signaling 1	NM_009896	1.02727	0.55394	1.042	0.364308	0.795483	0.266026	2.38536	1.97234	2.75438	1.24023	3.42463	1.32071	n.a.	1440047_at	0.42	0.81	1.95	2.65	-0.333814	-0.39	-0.7
1440053_at	Adult male hypothalamus cDNA, RIKEN full-length enriched library, clone:A230076B10 product:unclassifiable, full insert sequence	---	1440053_at	---	---	---	0.181962	0.166198	0.0624879	0.00921247	-0.599647	-0.330576	-0.108609	-0.179952	0.125319	-0.0420085	-1.08403	-0.335579	n.a.	1440053_at	0.22	-0.18	0.05	-0.53	0.402717	0.4	0.58
1440084_at	---	---	1440084_at	---	---	---	-0.226436	0.290275	0.0361736	-0.134576	-0.397708	-0.0301868	-0.43313	-0.0363383	0.0234964	-0.377199	-0.447698	-0.153073	330.491	1440084_at	-1.49637	0	-1.32069	0	-1.56563	-1.49637	-1.32069
1440095_at	---	---					0.191955	0.40466	-0.183018	-0.295478	0.891237	-0.238654	0.0590292	0.0243981	-0.157878	0.220793	0.788507	-0.176079	133.258	1440095_at	0.08	-0.26	-0.03	-1.27	0.591031	0.34	1.24
1440131_at	---	---	1440131_at	---	---	---	0.234998	-0.44786	-0.536369	-0.325113	0.145961	-0.123854	-0.168751	-0.346063	-1.31748	-0.365288	0.24877	0.0595636	n.a.	1440131_at	-0.06	-0.23	-0.11	-0.52	0.326994	0.17	0.41
1440169_x_at	interferon (alpha and beta) receptor 2	Ifnar2	1440169_x_at	Ifnar2	interferon (alpha and beta) receptor 2	NM_001110498 /// NM_010509	-0.207981	1.01925	0.508366	-0.105374	-0.133056	0.413651	0.311271	1.61585	1.33963	0.712487	0.855714	1.23466	106.225	1440169_x_at	0.61	0.48	1.79	1.79	0.348718	0.13	0
1440192_at	tetratricopeptide repeat domain 39B	Ttc39b	1440192_at	Ttc39b	tetratricopeptide repeat domain 39B	NM_027238	-0.00101436	0.133019	-0.132147	-0.226094	0.269231	0.373643	-0.0822631	0.63941	0.0542379	0.235318	1.45622	1.68357	n.a.	1440192_at	-0.0911497	0.394422	1.51829	2.32219	0.261885	-0.485571	-0.803906
1440216_at	interferon induced transmembrane protein 5	Ifitm5	1440216_at	Ifitm5	interferon induced transmembrane protein 5	NM_053088	0.552639	0.88511	0.780799	-0.00715283	-0.150021	0.0611295	2.17754	2.2372	2.88376	0.779772	0.486345	0.194759	n.a.	1440216_at	0.85	0.7	3.66	4.51	-1.54372	0.15	-0.85
1440299_at	RIKEN cDNA E330016A19 gene	E330016A19Rik	1440299_at	E330016A19Rik	RIKEN cDNA E330016A19 gene	NM_173386	0.282865	0.361316	1.26211	0.100945	1.10504	1.24281	0.0354824	-0.240597	0.220758	-0.0667688	0.207955	0.237077	84.2289	1440299_at	0.48	1.17	0.24	0.17	-0.954069	-0.69	0.07
1440305_at	0 day neonate eyeball cDNA, RIKEN full-length enriched library, clone:E130307M10 product:unclassifiable, full insert sequence	---	1440305_at	---	---	---	0.158776	0.230548	1.0533	0.163052	2.11628	0.001339	-0.464382	0.061347	-0.0819887	0.0315207	1.30362	0.000122704	n.a.	1440305_at	0.05	-0.08	0.02	-0.06	0.166692	0.13	0.08
1440310_at	Runt-related transcription factor 1; translocated to, 1 (cyclin D-related)	Runx1t1	1440310_at	Runx1t1	Runt-related transcription factor 1; translocated to, 1 (cyclin D-related) (Runx1t1), transcript variant 3, mRNA	NM_001111026 /// NM_001111027 /// NM_009822	0.756279	0.190657	1.61419	-0.0582556	1.18816	0.285151	0.755326	0.729919	2.70919	0.243904	2.30524	1.17485	n.a.	1440310_at	0.29	1.6	3.06	3.54	0.994888	-1.31	-0.48
1440339_at	ectonucleotide pyrophosphatase/phosphodiesterase 1	Enpp1	1440339_at	Enpp1	ectonucleotide pyrophosphatase/phosphodiesterase 1	NM_008813	-0.214504	0.0882985	-0.4448	0.0877686	-0.256271	-0.101421	-0.226189	-0.0752703	-0.508826	-0.0539898	-0.301579	-0.220413	n.a.	1440339_at	0.494894	0.00785437	-0.232933	-1.38066	-0.248426	0.48704	1.14773
1440360_at	Transcribed locus	---	1440360_at	---	---	---	0.0978587	-0.0362436	0.024544	-0.058902	0.0892127	0.0149755	0.020421	-0.275137	0.0429674	-0.0613598	1.34237	0.755195	60.2369	1440360_at	0.05	-0.04	0.05	-0.33	0.821385	0.09	0.38
1440396_at	---	---	1440396_at	---	---	---	0.214561	0.00528686	-0.347164	0.0310509	0.833568	0.02959	0.304283	-0.157683	0.187112	-0.00649253	0.486668	-0.00168998	n.a.	1440396_at	-0.07	0	-0.17	0.04	-0.268337	-0.07	-0.21
1440481_at	signal transducer and activator of transcription 1	Stat1	1440481_at	Stat1	signal transducer and activator of transcription 1	NM_009283	5.31168	3.98678	5.54674	3.6525	4.33318	3.76083	5.02225	4.23752	5.65542	4.03333	4.97017	4.58019	n.a.	1440481_at	5.2	6.56	5.46	6.48	0.158204	-1.36	-1.02
1440491_at	solute carrier family 1 (glial high affinity glutamate transporter), member 3	Slc1a3	1440491_at	Slc1a3	solute carrier family 1 (glial high affinity glutamate transporter), member 3	NM_148938	0.198163	-0.070893	0.0361554	-0.00802928	0.193318	-0.273555	0.0100475	0.456485	1.07384	0.295783	0.501338	0.1442	211.255	1440491_at	-0.19	0.22	0.05	0.38	-0.392197	-0.41	-0.33
1440497_at	CDNA clone IMAGE:5690974	---	1440497_at	---	---	---	0.240161	1.22525	1.23763	-0.0120979	1.95874	0.541472	-0.00420743	0.355922	0.118956	-0.00209195	0.843842	0.271447	n.a.	1440497_at	0.59	2.56	0.15	0.51	-0.00265078	-1.97	-0.36
1440543_at	HEAT repeat containing 5A	Heatr5a	1440543_at	Heatr5a	HEAT repeat containing 5A	NM_177171	0.210722	0.138829	0.0545503	0.329512	0.488085	-0.145147	0.322276	1.57394	1.1237	1.33676	1.2505	-0.0157685	105.734	1440543_at	0.61	0.12	1.44	1	-0.260066	0.49	0.44
1440559_at	high mobility group AT-hook 2, pseudogene 1	Hmga2-ps1	1440559_at	Hmga2-ps1	high mobility group AT-hook 2, pseudogene 1	---	-0.267014	0.0365642	0.310393	0.287173	0.206973	0.489579	0.355921	-0.161222	0.749694	0.106432	1.05476	0.930265	46.2111	1440559_at	0.71	0.08	1.08	0.86	-1.95574	0.63	0.22
1440594_at	---	---	1440594_at	---	---	---	0.11285	-0.346903	0.639771	-0.146298	1.24997	0.0703648	0.0739671	-0.281557	0.608353	0.0769076	1.72527	0.000651527	n.a.	1440594_at	0.05	-0.04	0.16	-0.36	0.518326	0.09	0.52
1440621_at	Transcribed locus	---	1440621_at	---	---	---	-0.0543944	0.882915	0.948059	0.0712741	0.0828956	0.0194713	0.0867024	1.49287	2.38428	1.14256	1.57134	0.628712	75.3779	1440621_at	-0.36	0.44	-0.06	2.26	-0.583247	-0.8	-2.32
1440650_at	---	---					0.0639266	0.169071	-0.23509	-0.146088	0.484044	0.135987	0.0512778	0.0400438	-0.306189	-0.294722	1.41397	0.94823	133.013	1440650_at	-0.35	0.29	-0.45	0.22	-0.423127	-0.64	-0.67
1440721_at	RIKEN cDNA 5930433N17 gene	5930433N17Rik	1440721_at	5930433N17Rik	RIKEN cDNA 5930433N17 gene	---	0.802218	0.356744	0.697277	0.553996	0.821313	0.426002	0.626142	0.573372	0.71135	0.687395	1.33502	0.425646	124.382	1440721_at	-0.03	0.4	0.23	0.21	1.37578	-0.43	0.02
1440866_at	eukaryotic translation initiation factor 2-alpha kinase 2	Eif2ak2	1440866_at	Eif2ak2	eukaryotic translation initiation factor 2-alpha kinase 2	NM_011163	0.507905	2.74088	3.65931	1.05021	4.09243	3.81196	-0.13164	1.10797	1.37468	0.296854	1.87984	1.80007	318.792	1440866_at	3.15	5.02	1.21	2.81	-0.462839	-1.87	-1.6
1440867_at	sprouty homolog 4 (Drosophila)	Spry4	1440867_at	Spry4	sprouty homolog 4 (Drosophila)	NM_011898	-0.137803	-0.195687	-0.556294	-0.213486	-0.0723609	0.282849	-0.263022	-0.903725	-1.55753	-0.522975	-0.210482	0.0721467	26.6282	1440867_at	-0.11	0.04	-0.83	-0.81	-1.62663	-0.15	-0.02
1440905_at	Heparan sulfate 2-O-sulfotransferase 1	Hs2st1	1440905_at	Hs2st1	Heparan sulfate 2-O-sulfotransferase 1, mRNA (cDNA clone MGC:29399 IMAGE:5068428)	NM_011828	0.11462	-0.140727	-0.185753	-0.319981	0.25526	-0.0849539	0.782847	0.453546	0.650163	0.609369	1.00275	0.407293	94.1695	1440905_at	0.02	0.02	0.25	1.33	-0.556174	0	-1.08
1440914_s_at	aftiphilin	Aftph	1440914_s_at	Aftph	aftiphilin	NM_181411	0.495404	1.24819	1.39026	0.0357005	1.13793	0.968868	-0.0364474	0.141754	-0.473777	-0.0220663	-0.122205	0.0477061	233.525	1440914_s_at	0.24	1.8	-0.55	-0.46	1.58197	-1.56	-0.09
1440919_at	MOB1, Mps One Binder kinase activator-like 2C (yeast)	Mobkl2c	1440919_at	Mobkl2c	MOB1, Mps One Binder kinase activator-like 2C (yeast)	NM_175308	-0.110615	0.33969	0.786188	0.27333	-0.183211	0.156717	1.02783	1.20446	2.28024	1.58971	1.1794	0.851951	64.8162	1440919_at	0.18	0.99	1.71	2.71	-0.0968538	-0.81	-1
1440925_at	Transcribed locus	---					0.180174	0.329769	0.133438	0.0663027	0.568367	-0.071433	0.49885	0.408897	0.552993	0.32616	1.04334	0.400097	67.0802	1440925_at	0.57	0.08	0.58	0.44	0.954243	0.49	0.14
1440982_at	hypothetical LOC552909	LOC552909	1440982_at	---	---	---	0.584673	0.286231	0.907916	0.532927	0.724875	0.368757	0.490999	0.417908	1.53735	1.23496	0.89783	0.372423	199.194	1440982_at	0.02	1.15	1.48	2.44	-0.776185	-1.13	-0.96
1441054_at	apolipoprotein L, 2	Apol2	1441054_at	Apol8	apolipoprotein L 8	XM_139463 /// XM_911496	0.386873	0.298375	0.895905	-0.0445144	0.549756	0.114859	-0.148388	-0.283763	1.13074	0.149481	0.119433	0.0252294	n.a.	1441054_at	0.96	-0.22	0.04	-1.34	1.74748	1.18	1.38
1441115_at	DNA segment, Chr 18, ERATO Doi 232, expressed	D18Ertd232e	1441115_at	D18Ertd232e	DNA segment, Chr 18, ERATO Doi 232, expressed	---	-0.253978	0.361761	-0.00223137	-0.0646558	-0.252281	-0.0470277	0.834378	0.482254	1.99777	0.0520931	-0.0501411	-0.0662302	n.a.	1441115_at	0.47	-0.04	1.9	1.81	-0.511331	0.51	0.09
1441153_at	---	---	1441153_at	---	---	---	0.202857	0.254391	-0.0652486	-0.0344633	0.976753	0.323801	0.169574	0.0403533	0.00172739	0.2321	0.966567	0.251228	123.858	1441153_at	-0.16	0.02	-0.04	-0.98	1.34522	-0.18	0.94
1441162_at	Rho-associated coiled-coil containing protein kinase 1	Rock1	1441162_at	Rock1	Rho-associated coiled-coil containing protein kinase 1 (Rock1), mRNA	NM_009071	0.12418	-0.0453897	-0.140675	-0.12734	0.406175	-0.00291327	0.0825265	0.631276	0.370805	0.486845	1.28623	0.464499	102.045	1441162_at	0.07	0.29	1.03	1.59	0.635526	-0.22	-0.56
1441283_at	---	---	1441283_at	---	---	---	0.359004	0.116051	-0.0854956	7.66e-05	1.42965	0.0263017	0.439109	0.199417	-0.0403494	-0.0146835	1.31593	-0.0216921	n.a.	1441283_at	0.09	-0.24	0.1	-0.26	0.25491	0.33	0.36
1441320_a_at	expressed sequence AI413194	AI413194	1441320_a_at	AI413194	expressed sequence AI413194	---	0.490864	1.31173	2.00481	0.570275	1.78118	1.55077	-0.014648	-0.111293	0.515388	0.0738876	1.809	1.24353	179.705	1441320_a_at	1.38	2.35	0.6	0.48	0.185997	-0.97	0.12
1441324_at	Transcribed locus	---	1441324_at	---	---	---	-0.102814	-0.209462	-0.58219	0.016127	-0.118007	-0.152457	-0.391952	-0.385959	-1.22946	-0.14013	-0.0457051	-0.120701	200.882	1441324_at	-0.15	-0.16	-0.18	-0.18	-0.0116874	0.01	0
1441352_at	RIKEN cDNA 9430034N14 gene	9430034N14Rik	1441352_at	9430034N14Rik	RIKEN cDNA 9430034N14 gene	---	1.08528	1.69383	1.9058	0.910834	2.21427	1.90474	-0.00946436	0.846009	0.324438	0.194916	0.879339	0.444941	66.1691	1441352_at	1.28	1.03	-0.21	-0.78	0.790222	0.25	0.57
1441360_at	---	---	1441360_at	---	---	---	-0.0670245	0.942657	0.596306	0.337006	0.280381	-0.013816	0.569798	0.867174	1.23044	1.01629	0.990146	0.182131	115.266	1441360_at	-0.04	0.45	0.42	1.4	-0.092382	-0.49	-0.98
1441407_at	---	---	1441407_at	---	---	---	0.238265	0.179497	0.120707	0.108794	0.885146	0.0912972	-0.209136	0.0182791	0.0768721	-0.236178	0.607069	-0.164736	115.236	1441407_at	0.41	0.02	0.07	-1.19	-0.186747	0.39	1.26
1441506_at	decorin	Dcn	1441506_at	Dcn	decorin	NM_007833	0.470326	0.159058	0.696497	-0.0550262	-0.477662	0.02078	0.173733	0.702461	1.56212	0.192182	-0.46138	0.296213	n.a.	1441506_at	0.14	0.34	0.68	0.25	0.958584	-0.2	0.43
1441593_at	---	---	1441593_at	---	---	---	0.276544	-0.495043	1.13963	-0.0625945	1.36059	-0.139039	0.658322	-0.287145	1.50954	0.925684	2.11533	-0.0653109	184.429	1441593_at	-0.1	-0.08	0.04	0.68	0.233925	-0.02	-0.64
1441631_at	DEAD (Asp-Glu-Ala-Asp) box polypeptide 24	Ddx24	1441631_at	Ddx24	DEAD (Asp-Glu-Ala-Asp) box polypeptide 24	NM_001159502 /// NM_020494	0.974536	1.11274	1.2035	0.420664	1.02765	0.675763	0.292097	0.331836	0.177066	0.248736	0.452675	0.237828	72.0175	1441631_at	1.11	1.04	-0.28	-0.14	0.443275	0.07	-0.14
1441642_at	12 days embryo spinal cord cDNA, RIKEN full-length enriched library, clone:C530045I04 product:unclassifiable, full insert sequence	---	1441642_at	---	---	---	0.545562	0.460897	0.0720947	-0.0232933	0.199166	0.0853802	0.435166	0.125802	0.0212007	-0.0231241	1.05035	0.382357	234.476	1441642_at	-0.13	0.29	-0.08	-0.44	1.35545	-0.42	0.36
1441670_at	16 days embryo head cDNA, RIKEN full-length enriched library, clone:C130006F20 product:unclassifiable, full insert sequence	---	1441670_at	---	---	---	0.504511	-0.0708625	0.0879221	-0.116371	0.346338	0.0131753	-0.1407	-1.37636	-1.13981	-0.580385	-0.0294648	-0.599058	89.9587	1441670_at	-0.57	0.16	-1.8	-1.75	1.01112	-0.73	-0.05
1441779_at	RIKEN cDNA 9530006C21 gene	9530006C21Rik	1441779_at	9530006C21Rik	RIKEN cDNA 9530006C21 gene	---	0.00244082	-0.124419	-0.167435	-0.345053	-0.0109246	-0.122517	-0.402313	-0.484802	-0.897781	-0.280994	-0.545804	-0.610653	118.86	1441779_at	0.07	-0.16	-0.4	-1.8	-0.46381	0.23	1.4
1441789_at	---	---					0.0534733	-0.145998	0.7311	0.294433	1.24277	-0.0187145	-0.128986	-0.118893	0.0963456	0.494772	1.40781	-0.0288183	129.464	1441789_at	-0.11	-0.07	-0.29	-0.55	0.867253	-0.04	0.26
1441797_at	0 day neonate eyeball cDNA, RIKEN full-length enriched library, clone:E130307M10 product:unclassifiable, full insert sequence	---	1441797_at	---	---	---	0.280893	-0.129646	1.05284	0.290677	1.99078	0.442114	-0.453561	-0.494431	-0.0429587	-0.197917	1.54682	-0.224816	22.6087	1441797_at	0.32	0.24	0.08	-1.11	0.766806	0.08	1.19
1441840_x_at	Strawberry notch homolog 2 (Drosophila)	Sbno2	1441840_x_at	Sbno2	Strawberry notch homolog 2 (Drosophila), mRNA (cDNA clone IMAGE:3376209)	NM_183426	0.196154	0.157951	0.191922	0.428669	0.1099	-0.217232	0.870651	0.571306	1.23354	0.910155	0.645597	0.386678	30.0732	1441840_x_at	0.69	-0.05	1.28	-0.35	3.71681	0.74	1.63
1441855_x_at	chemokine (C-X-C motif) ligand 1	Cxcl1	1441855_x_at	Cxcl1	chemokine (C-X-C motif) ligand 1	NM_008176	-0.11034	0.0714706	-0.169332	-0.596787	-0.17802	-0.23917	0.246855	0.357778	0.392091	0.0925865	1.0045	1.03564	72.2162	1441855_x_at	0.07	-0.33	0.35	-0.16	1.14802	0.4	0.51
1441858_at	---	---	1441858_at	---	---	---	0.206993	0.107766	-0.226683	0.0295305	1.43068	0.0916884	0.639928	-0.111475	0.933808	0.608012	1.8494	-0.0148312	23.3825	1441858_at	0.23	0.34	0.26	0.11	-0.150207	-0.11	0.15
1441894_s_at	GRP1 (general receptor for phosphoinositides 1)-associated scaffold protein	Grasp	1441894_s_at	Grasp	GRP1 (general receptor for phosphoinositides 1)-associated scaffold protein	NM_019518	-0.222026	-0.177795	-0.641671	-0.460429	-0.63169	-0.37705	-0.236755	-0.525445	-0.864254	-0.126795	-0.949942	-0.761942	86.8691	1441894_s_at	0.55	0.12	-0.01	-0.84	-2.45601	0.43	0.83
1441940_x_at	kelch domain containing 8A	Klhdc8a	1441940_x_at	Klhdc8a	kelch domain containing 8A	NM_144810	-0.302509	-0.167352	-0.365073	-0.15444	-0.156621	-0.189519	-0.537386	-1.1297	-1.28429	-0.303606	-0.403034	-0.562302	212.596	1441940_x_at	0.92	-0.09	-0.52	-0.65	-0.672869	1.01	0.13
1442018_at	expressed sequence AI426953	AI426953	1442018_at	Btg1	B-cell translocation gene 1, anti-proliferative	NM_007569	0.450153	0.581457	0.382512	0.0577861	0.294312	0.1698	0.638732	1.14492	1.36099	1.00991	1.15467	1.02795	39.3491	1442018_at	-0.03	-0.15	0.5	0.62	0.94467	0.12	-0.12
1442056_at	10 days neonate cerebellum cDNA, RIKEN full-length enriched library, clone:B930003G07 product:unclassifiable, full insert sequence	---	1442056_at	---	---	---	0.209456	0.0266236	-0.168168	-0.0754813	0.0525938	0.0179142	0.630627	0.393568	1.10966	0.267385	0.759866	0.075687	178.418	1442056_at	0.05	-0.17	0.56	1.97	0.383767	0.22	-1.41
1442067_at	Transcribed locus	---	1442067_at	---	---	---	0.217826	0.405662	0.109606	-0.30168	0.268188	-0.351361	0.862906	1.13248	1.12277	0.265638	0.551693	-0.191113	313.341	1442067_at	-0.5	0.16	1.41	1.88	1.1959	-0.66	-0.47
1442141_at	cDNA sequence BC028454	BC028454	1442141_at	BC028454	cDNA sequence BC028454	---	0.0190973	0.179161	1.1435	0.595446	2.69999	0.978055	0.0341368	0.088763	0.621609	0.150218	2.30471	0.334792	248.778	1442141_at	0.11	1.19	-0.49	0.14	-0.734068	-1.08	-0.63
1442201_at	Transcribed locus	---	1442201_at	---	---	---	1.94333	3.7572	5.10238	1.38321	4.50987	3.91543	0.501968	1.21481	1.82278	-0.116917	2.53597	1.55125	285.246	1442201_at	5.03	6.72	2.44	4.16	-0.453535	-1.69	-1.72
1442241_at	Transcribed locus	---	1442241_at	---	---	---	0.977056	0.208528	-0.0598269	-0.0180099	0.269804	-0.00586982	0.885709	0.0851864	0.368747	-0.0105839	0.695755	0.160318	296.501	1442241_at	-0.62	-0.4	-0.24	-1.02	1.87054	-0.22	0.78
1442250_at	---	---	1442250_at	---	---	---	0.26604	0.115512	-0.44765	0.201245	-0.0827168	-0.184193	0.556688	1.14942	1.11599	0.470273	0.177356	-0.0129908	79.132	1442250_at	-0.09	0.11	0.92	2.42	-2.33428	-0.2	-1.5
1442322_at	---	---					0.133079	0.145614	-0.0433733	-0.0652303	0.393506	-0.0189888	0.152068	0.673654	0.364037	0.86815	1.45408	0.919764	107.668	1442322_at	-0.4	0.39	0.95	1.36	0.298497	-0.79	-0.41
1442336_at	---	---	1442336_at	---	---	---	0.336793	-0.308945	0.186469	0.00147287	0.986057	0.0773886	-0.148447	-0.761625	-0.303154	0.0572897	0.805566	-0.297421	5.51888	1442336_at	-0.46	-0.38	-0.91	-1.89	0.147612	-0.08	0.98
1442347_at	low density lipoprotein receptor-related protein 8, apolipoprotein e receptor	Lrp8	1442347_at	Lrp8	low density lipoprotein receptor-related protein 8, apolipoprotein e receptor	NM_001080926 /// NM_053073	0.0715341	0.193917	-0.308916	-0.244598	-0.46192	-0.184552	0.149098	0.147687	0.499307	-0.17781	0.327587	0.316906	246.332	1442347_at	-0.345083	0.0745685	1.015	1.49559	-0.008812	-0.419651	-0.480599
1442359_at	expressed sequence AW045895	AW045895	1442359_at	Steap2	six transmembrane epithelial antigen of prostate 2	NM_001103156 /// NM_001103157 /// NM_028734	0.14768	0.579773	0.518578	-0.0415695	-0.108978	0.200459	0.146894	1.48181	1.60497	0.195154	0.592551	0.942879	431.488	1442359_at	0.06	0.61	1.35	2.22	0.154454	-0.55	-0.87
1442399_at	---	---	1442399_at	---	---	---	0.308204	0.594268	1.73992	0.129169	1.94531	0.0390325	0.185544	-0.328893	0.0414161	0.0279306	1.42058	0.00645132	n.a.	1442399_at	0.96	1.18	0.12	-0.99	0.900027	-0.22	1.11
1442434_at	DNA segment, Chr 8, ERATO Doi 82, expressed	D8Ertd82e	1442434_at	D8Ertd82e	DNA segment, Chr 8, ERATO Doi 82, expressed	NM_172911	-0.16975	-0.37689	0.0622447	0.0548752	-0.37051	-0.183325	0.0645597	1.02499	1.52573	1.37906	0.519813	0.614758	22.7535	1442434_at	0.49	0.27	1.94	2.24	-0.179801	0.22	-0.3
1442471_at	Transcribed locus	---	1442471_at	---	---	---	0.32687	0.153377	-0.542806	-0.0101568	0.130722	0.0533895	1.1824	0.214511	0.410635	0.265102	0.407315	0.330461	139.963	1442471_at	0.17	0.04	0.24	1.46	-1.36243	0.13	-1.22
1442489_at	DNA segment, Chr 1, ERATO Doi 564, expressed	D1Ertd564e					0.289203	0.498479	-0.495924	0.577346	0.664574	-0.0324311	0.334615	1.29683	0.69443	0.965999	1.46599	0.323984	49.7825	1442489_at	-0.03	-0.16	1.23	1.05	1.19284	0.13	0.18
1442513_at	cDNA sequence BC016423	BC016423	1442513_at	BC016423	cDNA sequence BC016423	NM_134063 /// XM_622100 /// XM_896323 /// XM_896334 /// XM_896349 /// XM_896363 /// XM_896389 /// XM_918783 /// XM_918790 /// XM_918799 /// XM_918807 /// XM_918832 /// XM_918840 /// XM_972902 /// XM_980037 /// XM_980152 /// XM_980192 /// XM_980230 /// XM_980269 /// XM_980311 /// XM_986771	0.221551	0.455808	0.539898	0.195211	1.18685	0.122745	0.075995	-0.0518129	0.137048	0.0536002	0.866275	0.483614	65.922	1442513_at	0.31	0.1	0.07	-0.6	0.24675	0.21	0.67
1442617_at	---	---	1442617_at	---	---	---	0.386267	-0.414499	0.749571	0.326813	0.977762	-0.0144034	-0.00598275	-0.422244	0.160462	0.554544	1.02368	-0.0780349	47.2333	1442617_at	0.05	-0.03	-0.13	-0.19	-1.65139	0.08	0.06
1442622_at	Transcribed locus	---	1442622_at	---	---	---	0.0587564	0.00972165	0.0410501	0.0151196	0.721812	0.00173552	0.00167285	-0.447352	0.0705997	0.0347333	1.16301	-0.0299961	n.a.	1442622_at	-0.35	-0.15	-0.67	-0.32	-0.113821	-0.2	-0.35
1442700_at	phosphodiesterase 4B, cAMP specific	Pde4b	1442700_at	Pde4b	phosphodiesterase 4B, cAMP specific	NM_019840	0.0729478	0.236829	-0.326461	-0.0192113	-0.0612778	-0.287257	1.54856	0.673525	0.970619	0.664837	0.504004	0.260354	49.8236	1442700_at	0.37	0.41	0.73	1.93	-1.30207	-0.04	-1.2
1442849_at	low density lipoprotein receptor-related protein 1	Lrp1	1442849_at	Lrp1	low density lipoprotein receptor-related protein 1	NM_008512	0.105854	-0.250857	-0.524863	-0.0373335	-0.297364	-0.3534	-0.0907899	-0.148711	-0.0744192	0.254071	-0.941787	-1.00891	39.8238	1442849_at	0.66	0.07	0.61	-1.18	-1.27934	0.59	1.79
1442951_at	---	---	1442951_at	---	---	---	0.678018	0.497129	0.019674	-0.0144172	0.773391	0.0462987	1.32302	1.57502	2.67269	0.300753	1.68568	0.419444	n.a.	1442951_at	-0.01	0.29	0.41	0.69	0.843112	-0.3	-0.28
1442986_at	Transcribed locus	---					0.0415904	0.00885255	-0.215575	-0.413889	0.272758	0.0434602	-0.396984	-0.858523	-1.00527	-0.724926	-0.363519	-0.175249	67.7051	1442986_at	0.27	-0.34	-0.71	-1.64	1.0933	0.61	0.93
1443027_at	Transcribed locus	---	1443027_at	---	---	---	0.375972	0.697102	0.420245	0.156166	0.453383	0.0752796	0.10589	0.15465	0.638795	0.226153	1.17524	0.19332	98.1085	1443027_at	-0.19	0.22	-0.34	-0.01	0.210471	-0.41	-0.33
1443157_at	12 days embryo eyeball cDNA, RIKEN full-length enriched library, clone:D230035K05 product:unclassifiable, full insert sequence	---	1443157_at	---	---	---	0.233649	0.66261	0.00106515	0.01497	0.117193	-0.0616649	0.219178	0.316564	0.946331	0.376784	1.12618	0.18547	213.311	1443157_at	-0.19	-0.38	0.26	-1.59	2.4926	0.19	1.85
1443159_at	RIKEN cDNA 9130221J17 gene	9130221J17Rik	1443159_at	9130221J17Rik	RIKEN cDNA 9130221J17 gene	---	0.230268	0.191152	0.184584	0.0781061	0.052315	-0.00824931	0.769655	1.23488	1.27605	1.10659	0.762196	0.728375	101.623	1443159_at	0.29	0.04	0.68	1.16	-0.750009	0.25	-0.48
1443173_at	pleiotrophin	Ptn	1443173_at	Ptn	pleiotrophin	NM_008973	0.245849	0.409829	0.302504	0.205131	-0.172147	0.129706	0.264094	-0.668219	-0.524666	-0.0561621	-1.44008	-0.231135	232.152	1443173_at	-0.98	0.19	-2.34	-1.54	-0.713627	-1.17	-0.8
1443214_at	---	---	1443214_at	---	---	---	0.108748	0.143328	0.18025	-0.00795488	0.123577	6.8e-06	0.729552	1.29484	3.57087	0.360129	0.951128	0.0110904	n.a.	1443214_at	0	0	1.38	0.62	0	0	0.76
1443266_at	Niemann Pick type C2	Npc2	1443266_at	Npc2	Niemann Pick type C2	NM_023409	1.6328	1.26361	1.03444	0.427247	1.88826	0.640229	-0.251117	0.243875	-0.225551	-0.122391	0.597688	0.0164622	14.5178	1443266_at	0.79	1.77	-0.1	-0.93	0.0297543	-0.98	0.83
1443330_at	DNA segment, Chr 1, ERATO Doi 646, expressed	D1Ertd646e					0.279019	0.0478702	0.205156	0.0620877	1.57967	-0.00486897	0.190593	0.138337	0.449151	0.254794	1.37466	-0.0100963	77.4448	1443330_at	-0.12	-1.29	-0.1	-1.32	0.999077	1.17	1.22
1443346_at	12 days embryo female mullerian duct includes surrounding region cDNA, RIKEN full-length enriched library, clone:6820415E04 product:unclassifiable, full insert sequence	---	1443346_at	---	---	---	0.200111	0.218507	0.987936	-0.105671	2.4771	0.364044	-0.018267	0.180013	0.90813	0.112828	2.21349	0.012659	38.4162	1443346_at	-0.04	-0.24	-0.45	-0.37	-0.516182	0.2	-0.08
1443353_at	---	---	1443353_at	---	---	---	0.16716	0.212805	0.801477	0.268582	1.74919	-0.0986747	-0.0453975	-0.246469	0.300765	0.0922869	1.70586	0.364762	n.a.	1443353_at	0.09	0	-0.21	-0.34	0.865811	0.09	0.13
1443363_at	---	---	1443363_at	---	---	---	0.153543	0.139395	0.506246	0.178617	-0.146314	-0.0294062	1.72363	0.951249	3.45659	0.384766	1.0552	0.0648055	n.a.	1443363_at	-0.32	-0.21	1.24	2.04	-0.212421	-0.11	-0.8
1443388_at	---	---					1.44184	1.42739	1.08397	0.429501	1.52837	1.52034	0.429995	0.603301	0.370792	0.314428	1.06532	0.667918	65.6371	1443388_at	1.46	1.84	0.49	0.26	0.188365	-0.38	0.23
1443425_at	---	---	1443425_at	---	---	---	0.135126	-0.568833	-0.6206	-0.00184999	1.14427	0.0120496	0.0517959	-0.562521	-0.0604352	0.0312238	0.33561	0.00170924	289.929	1443425_at	-0.02	0.36	-0.08	-0.58	1.35865	-0.38	0.5
1443501_at	Transcribed locus	---	1443501_at	---	---	---	0.0237923	0.587759	0.203273	-0.247841	-0.596485	-0.127975	0.438821	1.05611	1.28772	0.11741	0.74329	0.599193	487.892	1443501_at	0.3	0.35	2.19	3.01	-0.245596	-0.05	-0.82
1443579_s_at	DEP domain containing 6	Depdc6	1443579_s_at	Depdc6	DEP domain containing 6	NM_001037937 /// NM_145470	0.0866623	-0.0227859	0.575918	-0.0287151	-0.704351	-0.593701	-0.230139	0.0620602	0.851459	0.17755	0.013426	0.724655	426.271	1443579_s_at	-0.76	0.5	-0.51	1.19	-1.48363	-1.26	-1.7
1443593_at	---	---	1443593_at	---	---	---	0.377647	0.229855	0.0657337	-0.164444	0.192802	0.0594565	0.62725	0.936039	1.21391	0.404182	0.792509	0.468763	165.562	1443593_at	0.18	0.07	0.79	0.46	1.0533	0.11	0.33
1443621_at	Transcribed locus	---	1443621_at	Xaf1	XIAP associated factor 1	NM_001037713	2.14292	4.17363	4.46872	1.65773	5.61735	4.90026	0.574898	1.27648	1.92267	0.058073	5.04064	4.02232	599.379	1443621_at	5.58	7.14	3.2	3.25	0.252789	-1.56	-0.05
1443654_at	ankyrin repeat and FYVE domain containing 1	Ankfy1	1443654_at	Ankfy1	ankyrin repeat and FYVE domain containing 1	NM_009671	0.456151	0.750199	0.747163	0.899758	1.58742	0.305045	-0.0602071	0.179901	0.0193271	0.348629	1.15837	-0.0030176	66.1747	1443654_at	0.59	0.79	0.31	-0.67	1.07923	-0.2	0.98
1443673_x_at	---	---					0.419673	0.27491	0.364667	0.549	0.135329	-0.271107	1.34162	0.973852	1.40026	1.1246	1.2825	0.855055	81.0683	1443673_x_at	0.38	0.44	1.09	1.72	-0.488432	-0.06	-0.63
1443689_at	Transcribed locus	---	1443689_at	---	---	---	0.0996616	0.284236	0.591489	-0.133244	1.05569	-0.00594533	0.143799	0.381303	0.602413	0.120024	1.20797	-0.0486866	147.658	1443689_at	-0.05	-0.14	0.02	-0.22	0.939034	0.09	0.24
1443698_at	F-box protein 39	Fbxo39	1443698_at	Xaf1	XIAP associated factor 1	NM_001037713	1.07769	2.18182	1.51812	0.740647	3.79979	3.93638	0.247844	0.453754	0.558375	-0.077421	2.7454	2.93777	332.776	1443698_at	2.9	3.36	1.08	0.1	0.918689	-0.46	0.98
1443721_x_at	strawberry notch homolog 2 (Drosophila)	Sbno2	1443721_x_at	Sbno2	strawberry notch homolog 2 (Drosophila)	NM_183426	0.580978	0.936025	0.288134	1.24939	-0.0474995	-0.0803341	1.7978	2.08057	1.9841	2.12273	1.58251	1.46675	5.51888	1443721_x_at	0.99	0.42	2.37	1.07	2.4048	0.57	1.3
1443730_at	Adult male aorta and vein cDNA, RIKEN full-length enriched library, clone:A530019D14 product:unclassifiable, full insert sequence	---	1443730_at	---	---	---	-0.241346	0.100948	-0.497037	0.0468192	0.67613	0.0210092	-0.840301	-0.950378	-0.650516	-0.0755176	0.397517	0.00710923	104.934	1443730_at	0.541776	1.0487	0.55902	1.01246	-0.118625	-0.506925	-0.453442
1443794_x_at	nucleolar complex associated 4 homolog (S. cerevisiae)	Noc4l	1443794_x_at	Noc4l	nucleolar complex associated 4 homolog (S. cerevisiae)	NM_153570	-0.169791	0.571784	0.552556	0.0263501	-0.0932495	0.101966	1.45654	1.52923	2.17915	0.457628	1.28022	1.06706	494.401	1443794_x_at	0.54	0.82	1.96	2.82	-0.463871	-0.28	-0.86
1443858_at	Predicted gene, EG667823	EG667823	1443858_at	9230105E10Rik	RIKEN cDNA 9230105E10 gene	NM_001146007 /// NM_175677	0.611353	2.60258	3.02085	0.35361	2.98237	3.03649	0.241579	1.16465	1.33042	0.140283	3.02651	2.91456	615.168	1443858_at	2.96	4.7	1.63	2.39	-0.033067	-1.74	-0.76
1443909_at	Cleavage stimulation factor, 3' pre-RNA, subunit 3	Cstf3	1443909_at	Cstf3	cleavage stimulation factor, 3' pre-RNA, subunit 3	NM_001037326 /// NM_145529 /// NM_177253	0.26922	0.25374	0.0194425	0.19883	0.883887	-0.11401	-0.0037601	0.441059	0.105543	0.374307	1.04513	-0.117877	114.839	1443909_at	-0.28	-0.23	-0.33	-0.21	0.625252	-0.05	-0.12
1443983_at	Sorbin and SH3 domain containing 1	Sorbs1	1443983_at	---	---	---	0.220807	0.0482374	-0.493309	-0.0515597	0.345729	0.0953977	0.106059	0.0720034	0.441453	-0.13378	1.37883	0.586224	107.466	1443983_at	0.27	0.31	0.89	0.48	1.75022	-0.04	0.41
1444017_at	---	---	1444017_at	---	---	---	0.538441	1.06595	0.683497	0.296554	1.2079	0.0272207	0.174151	1.02737	0.497208	0.191766	1.01376	-0.145272	156.599	1444017_at	0.12	0.03	-0.02	-0.54	0.589124	0.09	0.52
1444029_at	poly (ADP-ribose) polymerase family, member 11	Parp11	1444029_at	Parp11	poly (ADP-ribose) polymerase family, member 11	NM_181402	-0.20861	1.24173	1.35185	0.111291	2.57824	1.95249	-0.182218	-0.0494649	0.423821	0.169343	1.74794	0.864826	107.387	1444029_at	0.55	1.19	-0.08	0.02	0.346555	-0.64	-0.1
1444057_at	15 days embryo male testis cDNA, RIKEN full-length enriched library, clone:8030447L24 product:unclassifiable, full insert sequence	---	1444057_at	---	---	---	0.277284	0.371988	-0.198009	-0.446603	0.283661	-0.158916	0.700619	0.686126	0.26952	-0.187734	0.644465	0.368754	82.2754	1444057_at	0.22	-0.12	-0.14	0.01	1.39236	0.34	-0.15
1444064_at	SAM domain and HD domain, 1	Samhd1	1444064_at	Samhd1	SAM domain and HD domain, 1	NM_001139520 /// NM_018851	0.503418	1.85859	2.81409	1.25317	1.06617	0.848168	1.50207	3.7753	4.9	3.71023	4.01989	3.83655	n.a.	1444064_at	1.52	1.74	5.33	4.13	1.4329	-0.22	1.2
1444072_at	Transcribed locus	---	1444072_at	---	---	---	0.044582	0.0366913	0.662448	0.059058	0.483773	0.23809	-0.00523408	1.24483	1.18349	-0.0557868	1.18727	0.496734	n.a.	1444072_at	0.13	1.16	1.58	2.85	-0.0677221	-1.03	-1.27
1444097_at	meteorin, glial cell differentiation regulator-like	Metrnl	1444097_at	Metrnl	meteorin, glial cell differentiation regulator-like	NM_144797	0.064236	-0.162072	-0.248366	-0.341976	0.377712	0.141789	-0.73882	-0.79765	-0.951236	-0.955677	-0.629472	-0.267681	39.9897	1444097_at	-0.28	-0.49	-1.79	-2.37	1.44833	0.21	0.58
1444192_at	---	---	1444192_at	---	---	---	0.0682806	0.559128	0.357384	-0.242932	0.448525	0.131424	0.78772	0.698226	1.32555	0.482085	1.31996	0.66207	100.148	1444192_at	0.2	-0.29	0.59	0.59	0.489676	0.49	0
1444288_at	polyribonucleotide nucleotidyltransferase 1	Pnpt1	1444288_at	Pnpt1	polyribonucleotide nucleotidyltransferase 1	NM_027869	0.962405	1.62994	2.87504	0.924372	2.38085	1.77373	0.168848	0.566291	1.30842	0.429082	0.839444	0.400699	126.217	1444288_at	1.57	3.04	0.69	1.63	-0.0829992	-1.47	-0.94
1444290_at	six transmembrane epithelial antigen of prostate 2	Steap2	1444290_at	Steap2	six transmembrane epithelial antigen of prostate 2	NM_001103156 /// NM_001103157 /// NM_028734	0.175302	0.486892	0.331577	0.187878	0.134113	-0.230509	0.867623	1.54259	2.13249	0.74308	1.33667	0.743718	285.634	1444290_at	0.32	1.02	2.24	2.46	1.25395	-0.7	-0.22
1444343_at	RIKEN cDNA A130064L14 gene	A130064L14Rik	1444343_at	A130064L14Rik	RIKEN cDNA A130064L14 gene	---	0.0398801	0.949792	0.157951	0.131623	0.33669	-0.196013	-0.0761937	2.06031	1.2605	1.62407	1.00887	0.230594	211.434	1444343_at	-0.08	0.89	1.49	2.91	-0.561176	-0.97	-1.42
1444385_at	---	---	1444385_at	---	---	---	0.134455	-0.0960161	-0.057971	-0.00090402	1.38625	-0.134035	-0.273087	-0.172099	0.195497	0.340501	1.52434	-0.0768136	n.a.	1444385_at	0.24	-0.42	-0.03	-0.67	1.39535	0.66	0.64
1444387_at	N-myristoyltransferase 2	Nmt2	1444387_at	Nmt2	N-myristoyltransferase 2	NM_008708	0.104387	0.143817	-0.0812581	0.106694	0.640237	-0.0131868	-0.302964	-0.262005	-0.610061	-0.359375	-0.43876	-0.744989	34.0326	1444387_at	0.29	0.1	-0.29	-0.65	0.403552	0.19	0.36
1444401_at	---	---					0.209369	0.30188	-0.25313	0.0077433	1.24418	-0.00671528	0.105374	0.233876	-0.112748	0.0714191	1.0876	-0.00954979	129.616	1444401_at	-0.02	0.05	-0.02	-0.02	-0.000337493	-0.07	0
1444447_at	---	---	1444447_at	---	---	---	0.414156	-0.00913363	-0.683761	-0.0713081	0.630489	0.149351	0.06221	-0.0698866	-1.777	-0.175808	-0.00496174	-0.332982	210.71	1444447_at	0.13	-0.26	-1.07	-1.51	0.429395	0.39	0.44
1444449_at	0 day neonate kidney cDNA, RIKEN full-length enriched library, clone:D630022K18 product:unclassifiable, full insert sequence	---	1444449_at	---	---	---	0.222707	0.292266	0.0337261	-0.0160325	-0.873228	0.00268132	-0.162501	0.28685	0.287491	-0.001401	2.64545	0.496174	n.a.	1444449_at	0	0	0.13	0	0	0	0.13
1444473_at	---	---	1444473_at	---	---	---	0.323834	0.45489	0.467018	0.256455	0.909788	0.718892	0.155746	0.58953	0.192412	-0.0291687	1.53321	1.20715	n.a.	1444473_at	-0.1	0.04	-0.13	-0.35	-0.0834055	-0.14	0.22
1444490_at	---	---					0.158373	0.00208828	0.388786	0.0890148	1.87497	-0.0164704	-0.0383604	0.00383581	0.608378	0.184123	2.16969	-0.0162781	n.a.	1444490_at	-0.59	0	-0.05	0	-0.877148	-0.59	-0.05
1444493_at	---	---	1444493_at	---	---	---	0.231483	0.923459	0.2615	-0.071265	-0.36462	-0.178918	0.466792	3.19928	3.44225	1.1367	1.16908	0.523123	n.a.	1444493_at	-0.37	0.67	3.34	5.65	-2.1894	-1.04	-2.31
1444531_at	Adult male urinary bladder cDNA, RIKEN full-length enriched library, clone:9530055M18 product:unclassifiable, full insert sequence	---	1444531_at	---	---	---	0.106173	0.983074	0.769592	-0.173973	-0.0233575	0.0498763	1.11066	2.36639	2.85121	1.02733	2.40265	1.24089	197.515	1444531_at	-0.02	0.09	3.12	2.93	1.50407	-0.11	0.19
1444574_at	Transcribed locus	---					0.355587	0.0295578	1.22726	-0.00297564	-0.00932592	0.0249425	-0.031769	0.138361	2.22933	0.142971	0.577136	0.00815072	n.a.	1444574_at	-0.01	0.02	0.24	0.38	-0.0149673	-0.03	-0.14
1444585_at	arginine decarboxylase	Adc	1444585_at	Adc	arginine decarboxylase	NM_172875	0.268916	0.627617	0.669358	-0.119845	-0.343411	-0.1561	1.51725	1.77943	2.60448	1.10528	1.24865	1.35585	101.374	1444585_at	0.62	0.27	1.97	1.26	2.08117	0.35	0.71
1444598_at	---	---	1444598_at	---	---	---	0.665479	0.422681	0.728872	0.602524	0.528782	0.364282	1.11168	0.890425	1.61912	1.1582	0.916236	0.486713	78.2956	1444598_at	0.52	1.13	1.41	2.28	-1.18029	-0.61	-0.87
1444615_x_at	runt-related transcription factor 1; translocated to, 1 (cyclin D-related)	Runx1t1	1444615_x_at	Runx1t1	runt-related transcription factor 1; translocated to, 1 (cyclin D-related)	NM_001111026 /// NM_001111027 /// NM_009822	0.20729	0.420215	0.3469	-0.215965	0.694908	0.691359	0.0559925	0.496109	0.652376	0.0204724	1.36359	1.62681	112.437	1444615_x_at	-0.3	0.43	1.38	2.17	-0.360278	-0.73	-0.79
1444667_at	bromodomain, testis-specific	Brdt	1444667_at	Brdt	bromodomain, testis-specific	NM_001079873 /// NM_054054	0.583673	0.409343	0.660231	0.0543094	0.345158	0.140119	0.704677	1.01472	1.88448	0.0671988	1.03882	0.403669	n.a.	1444667_at	0.63	1.12	2.42	3.29	-0.0365074	-0.49	-0.87
1444671_at	RAS protein activator like 2	Rasal2	1444671_at	Rasal2	RAS protein activator like 2	NM_177644	0.0209111	0.335372	0.159931	0.195458	0.369523	0.0620774	0.114846	0.663235	1.28829	0.30981	0.213255	-0.00262205	n.a.	1444671_at	0	-0.18	0.17	0.04	0.178248	0.18	0.13
1444735_at	---	---	1444735_at	---	---	---	0.239633	-0.0103215	0.581838	0.00599365	0.190191	-0.18025	0.122531	0.426272	1.58155	0.0653252	0.629261	0.256706	211.972	1444735_at	-0.406323	-0.0971985	0.94812	1.0275	-1.65627	-0.309124	-0.0793802
1444953_at	Nuclear casein kinase and cyclin-dependent kinase substrate 1	Nucks1	1444953_at	Nucks1	Nuclear casein kinase and cyclin-dependent kinase substrate 1 (Nucks1), transcript variant 2, mRNA	NM_001145804 /// NM_175294	0.204234	0.020644	0.0170928	0.00108143	1.23766	-0.131141	-0.118086	-0.0371509	0.496472	-0.333135	1.48035	-0.110803	56.919	1444953_at	0.42	-0.61	0.29	-0.56	0.559196	1.03	0.85
1444962_at	predicted gene, EG665378	EG665378	1444962_at	EG665378	predicted gene, EG665378	NM_001081746	2.13438	0.24673	2.85681	0.124001	4.40905	3.20865	0.139467	0.0144888	0.225914	0.0371834	2.58384	0.892692	n.a.	1444962_at	0.056381	0.612473	1.3452	2.21727	0.00106033	-0.556092	-0.872061
1445103_at	---	---	1445103_at	---	---	---	0.233917	-0.200477	0.280564	-0.00318984	1.16752	-0.0171132	-0.0204435	0.00533345	0.374227	0.232181	1.24578	-0.0401267	162.539	1445103_at	0.05	0.3	0.11	-0.51	0.699495	-0.25	0.62
1445105_at	---	---	1445105_at	---	---	---	0.406405	0.028555	0.260085	-0.0691303	0.905642	0.0452565	0.127167	-0.107815	0.411535	-0.0265934	1.23611	0.220198	n.a.	1445105_at	5.04776	6.47755	6.96074	7.35353	0.159287	-1.42979	-0.392782
1445116_at	Transcribed locus	---					-0.0227354	0.711636	1.99453	0.091172	2.19638	0.228732	0.0826107	-0.496996	-0.259889	0.059044	1.78821	0.199193	247.305	1445116_at	0.24	0.87	0.05	0.04	0.0158897	-0.63	0.01
1445152_at	---	---	1445152_at	---	---	---	0.0592863	1.19634	0.552685	-0.149457	1.11446	0.88968	0.0771269	0.883299	0.455018	0.303575	1.02469	0.609197	181.105	1445152_at	0.56	1.2	0.37	1.56	-0.535543	-0.64	-1.19
1445341_at	---	---	1445341_at	---	---	---	0.248317	0.0812325	0.446261	0.0657058	1.65104	-0.105112	-0.0782353	0.238053	0.132091	0.277133	1.85271	-0.0437838	50.2738	1445341_at	-0.58	-0.22	-0.86	-0.66	-0.844112	-0.36	-0.2
1445360_at	Transforming growth factor, beta 1	Tgfb1	1445360_at	Tgfb1	Transforming growth factor, beta 1, mRNA (cDNA clone MGC:5747 IMAGE:3586216)	NM_011577	0.0312098	0.26209	-0.243437	0.229146	0.0451454	-0.01148	-0.225898	-0.64256	-1.33881	0.0506699	0.0477668	-0.0262597	35.1236	1445360_at	0.72	0.23	-0.23	-0.03	-1.94131	0.49	-0.2
1445420_at	7 days neonate cerebellum cDNA, RIKEN full-length enriched library, clone:A730043F23 product:hypothetical protein, full insert sequence	---	1445420_at	---	---	---	-0.123895	-0.0383944	0.304086	-0.0127204	0.1766	0.00335981	-0.0631776	0.0115095	-1.37283	-0.1048	0.0347433	0.0678297	n.a.	1445420_at	-0.38	-0.15	-0.77	-0.3	-0.121344	-0.23	-0.47
1445449_at	Transcribed locus	---	1445449_at	---	---	---	-0.0717899	0.284024	-0.424115	0.0709484	0.677774	-0.0756218	1.66089	0.714199	1.47455	0.239466	1.25068	-0.101207	50.5112	1445449_at	-0.17	0.18	0.41	2.57	-1.13869	-0.35	-2.16
1445535_at	expressed sequence AA407107	AA407107	1445535_at	AA407107	expressed sequence AA407107	---	0.633363	0.914205	-0.306885	-0.113648	0.930796	-0.367841	0.0590924	0.237032	-0.718861	-0.155214	0.361491	-0.489078	175.061	1445535_at	0.57	-0.38	0.01	-1.81	2.18929	0.95	1.82
1445597_s_at	HRAS like suppressor 3	Hrasls3	1445597_s_at	Pla2g16	phospholipase A2, group XVI	NM_139269	-0.0137708	0.420766	0.193497	-0.0864158	0.418184	0.364608	0.162955	0.0507779	0.341107	-0.133842	2.1678	1.24469	n.a.	1445597_s_at	0.07	-0.05	0.23	-0.11	0.0629309	0.12	0.34
1445757_at	T-box 3	Tbx3	1445757_at	Tbx3	T-box 3	NM_011535 /// NM_198052 /// XM_001477632	-0.222059	0.125123	-0.127467	-0.322278	0.140312	0.0933169	-1.16734	-0.864451	-0.921728	-0.618213	-0.107709	-0.0266701	24.9514	1445757_at	0.51	-0.41	-0.96	-2.03	-0.151918	0.92	1.07
1445778_at	---	---	1445778_at	---	---	---	0.159015	-0.165623	-0.0785965	0.108715	0.884709	-0.00232171	-0.046197	-0.342365	-0.26206	-0.0486998	0.674728	-0.0882983	210.268	1445778_at	0.03	0.06	-0.01	-0.75	0.874542	-0.03	0.74
1445792_at	Transcribed locus	---	1445792_at	---	---	---	0.538026	0.149719	0.0637941	0.182533	0.605936	0.00905695	0.808555	0.877698	0.97572	0.327936	1.45268	0.102939	176.2	1445792_at	0.11	-0.3	0.33	-0.25	0.809538	0.41	0.58
1445826_at	ankyrin repeat domain 17	Ankrd17	1445826_at	Ankrd17	ankyrin repeat domain 17	NM_030886 /// NM_198010	0.0521622	0.57187	0.371672	0.33117	1.02707	0.121848	0.024563	0.0638392	-0.14249	0.151634	0.851686	0.00952643	59.5797	1445826_at	0	0.22	-0.08	-0.82	0.621841	-0.22	0.74
1445855_at	RIKEN cDNA A030007L17 gene	A030007L17Rik	1445855_at	Ggct	gamma-glutamyl cyclotransferase	NM_026637	-0.0410623	0.10756	0.212598	0.0146134	0.0727049	0.0096764	0.79816	1.09372	2.36332	0.0700447	2.27298	0.479833	n.a.	1445855_at	-0.02	-0.02	2.18	1.8	0.0741046	0	0.38
1445861_at	Ubiquitin specific peptidase 25	Usp25	1445861_at	Usp25	Ubiquitin-specific processing protease (Usp25)	NM_013918	0.848148	1.08743	1.68319	0.14448	2.05595	0.148935	0.111703	-0.125614	-0.456119	0.00110496	1.14221	0.019317	n.a.	1445861_at	0.5	0.91	-0.13	-0.22	0.273624	-0.41	0.09
1445870_at	---	---	1445870_at	---	---	---	0.0604098	0.136705	0.0569683	0.251971	-0.0638171	-0.0179482	0.996768	1.26793	1.11928	1.56216	1.12611	1.31724	26.2154	1445870_at	0.24	-0.28	1.3	2.89	-1.76569	0.52	-1.59
1445886_at	ELK3, member of ETS oncogene family	Elk3	1445886_at	Elk3	ELK3, member of ETS oncogene family	NM_013508 /// NM_205536	-0.0590877	0.0534475	-0.306487	-0.161468	0.31504	-0.286335	-0.100952	-0.889239	-1.07861	-0.557001	0.0423819	-0.548062	45.4525	1445886_at	0.47	-0.01	-0.27	-2.09	1.63268	0.48	1.82
1445888_x_at	poly (ADP-ribose) polymerase family, member 3	Parp3	1445888_x_at	Parp3	poly (ADP-ribose) polymerase family, member 3	NM_145619	0.561929	0.429647	1.02388	0.0389691	0.622759	0.578863	1.00322	1.14484	1.77254	0.385136	1.28382	1.37521	493.668	1445888_x_at	0.85	0.84	1.78	1.11	1.01967	0.01	0.67
1445892_at	---	---	1445892_at	---	---	---	-0.0545833	-0.526618	-0.400934	-0.289768	-0.187304	-0.202615	-0.412097	-0.91944	-1.05733	-0.354254	-0.548803	-0.0650478	8.28127	1445892_at	-0.3	-0.29	-1.4	-1.61	-0.724418	-0.01	0.21
1445897_s_at	interferon-induced protein 35	Ifi35	1445897_s_at	Ifi35	interferon-induced protein 35	NM_027320	1.59183	3.01982	3.86198	0.800244	4.20586	3.49578	0.291081	0.798047	1.48756	0.206588	2.8146	2.10619	781.913	1445897_s_at	3.38	3.62	1.85	1.58	-0.32134	-0.24	0.27
1446007_at	---	---	1446007_at	---	---	---	0.397733	-0.317054	-0.283202	0.0295292	-0.142096	-0.0312555	0.532602	1.18542	1.26855	0.864649	0.716658	0.333083	80.2197	1446007_at	-0.33	0.33	1.57	1.59	-0.976948	-0.66	-0.02
1446031_at	---	---	1446031_at	---	---	---	0.175481	-0.501599	0.73451	0.117774	1.2959	0.162505	0.0978739	-0.796207	0.251154	0.171055	1.47095	-0.0156129	n.a.	1446031_at	-0.13	-0.44	-0.35	-0.81	0.175307	0.31	0.46
1446071_at	six transmembrane epithelial antigen of prostate 2	Steap2	1446071_at	Steap2	six transmembrane epithelial antigen of prostate 2	NM_001103156 /// NM_001103157 /// NM_028734	0.127013	1.34239	0.344277	-0.0279494	0.121597	0.194484	0.16457	2.59767	1.85896	0.487137	0.73114	0.847491	575.334	1446071_at	0.16	0.78	1.38	2.65	0.479542	-0.62	-1.27
1446104_at	---	---	1446104_at	---	---	---	0.613045	-0.494618	-0.832323	-0.176256	0.127351	-0.00756773	0.496257	-0.364764	-1.68127	-0.325432	0.230934	0.00662956	231.364	1446104_at	0.16	-0.24	-1.06	-1.61	-0.283119	0.4	0.55
1446167_at	---	---	1446167_at	---	---	---	0.356103	-0.0263611	-0.156496	-0.237812	0.351858	0.319124	0.157847	0.327942	0.522955	0.632696	0.954044	0.792426	153.985	1446167_at	-0.02	0.12	1.07	0.72	0.836351	-0.14	0.35
1446235_at	cDNA sequence BC002199	BC002199	1446235_at	BC002199	cDNA sequence BC002199	NM_145964	0.326985	0.0259554	-0.18682	-0.000446156	0.155215	-0.122113	0.453439	0.945512	1.22783	1.0195	0.611862	0.0632788	95.9382	1446235_at	0.22	0.09	0.79	1.45	-0.450106	0.13	-0.66
1446342_at	RIKEN cDNA 2310001H17 gene	2310001H17Rik	1446342_at	2310001H17Rik	RIKEN cDNA 2310001H17 gene	---	-0.14269	0.128134	0.023803	0.0420044	0.399924	0.0163958	0.0525883	0.0529253	0.628461	5.39264e-05	1.00242	0.28886	n.a.	1446342_at	0.473478	1.38132	1.02258	2.35332	0.910467	-0.907846	-1.33073
1446383_at	---	---	1446383_at	---	---	---	0.170468	0.00857564	-0.0716313	-0.457769	0.821694	0.593217	0.360764	-0.405756	0.0493208	-0.471075	0.932804	0.892275	199.393	1446383_at	-0.11	-0.05	-0.17	-0.73	0.933858	-0.06	0.56
1446392_at	---	---	1446392_at	---	---	---	0.167853	0.38984	0.0149077	-0.126966	0.389261	0.242961	0.174046	0.205633	0.0805846	0.0654781	1.48478	0.962213	79.5018	1446392_at	-0.6	-0.2	-0.91	-0.13	0.147903	-0.4	-0.78
1446411_at	---	---	1446411_at	---	---	---	-0.00603625	0.508993	0.244538	0.157006	0.319525	0.14081	0.919601	0.724062	1.12138	0.537728	1.21285	0.30441	94.2848	1446411_at	-0.1	0.35	0.71	0.85	-0.180977	-0.45	-0.14
1446457_at	DEAD (Asp-Glu-Ala-Asp) box polypeptide 58	Ddx58	1446457_at	Ddx58	DEAD (Asp-Glu-Ala-Asp) box polypeptide 58	NM_172689	3.12505	3.71841	4.58386	2.24811	4.60141	1.98096	0.461282	1.08679	1.45644	0.0438607	2.57231	0.304748	n.a.	1446457_at	3.88	4.77	0.7	1.36	0.681304	-0.89	-0.66
1446466_at	---	---	1446466_at	---	---	---	0.393017	-0.357827	-0.651132	-0.000820615	0.417192	0.000993947	0.0904502	-0.757791	-0.962072	0.0474362	0.205478	-0.00943954	n.a.	1446466_at	-0.77311	-0.55963	-0.746599	-0.899403	0.00414713	-0.21348	0.152804
1446480_at	---	---	1446480_at	---	---	---	0.0555038	0.306366	-0.169216	0.0634295	-0.183531	0.00455857	-0.0415735	1.37762	2.16763	0.455853	0.406376	-0.012376	n.a.	1446480_at	0.03	0.34	1.12	1.98	-0.226951	-0.31	-0.86
1446518_at	---	---					0.0968082	0.682989	0.411786	0.0369856	0.962364	3.39e-05	0.65567	1.60302	1.70235	0.858878	2.45645	-0.0015874	n.a.	1446518_at	0.01	-0.2	0.54	1.81	0.465186	0.21	-1.27
1446570_at	---	---	1446570_at	---	---	---	0.360213	0.851191	-0.198134	0.086953	0.786903	0.202769	-0.04444	0.309652	0.0413291	-0.161603	1.02021	-0.0112702	124.385	1446570_at	-0.02	-0.29	0.01	-0.98	1.04868	0.27	0.99
1446599_at	---	---	1446599_at	---	---	---	0.343729	0.599912	-0.245343	0.088348	1.00885	0.0612787	0.348827	1.01787	-0.0770425	0.579677	1.82985	0.78342	97.9246	1446599_at	-0.22	0.16	0.8	0.82	1.02636	-0.38	-0.02
1446605_at	---	---	1446605_at	---	---	---	0.0203336	-0.58673	-0.956883	-0.171126	0.699126	0.00985848	-0.848808	-1.43755	-1.65793	-0.0935114	0.482852	-0.0300483	n.a.	1446605_at	0.0156236	0.249512	2.13761	3.00759	0.057869	-0.233889	-0.869985
1446616_at	---	---	1446616_at	---	---	---	0.202172	0.722524	0.372174	0.387523	1.48604	-0.118451	0.0862825	0.0419027	0.108547	0.178874	1.20292	-0.104219	n.a.	1446616_at	-0.0175544	0.448978	3.28074	3.50855	0.0143783	-0.466533	-0.227816
1446628_at	zinc finger and BTB domain containing 24	Zbtb24	1446628_at	---	---	---	0.289801	0.262883	0.134213	-0.0669869	1.13445	0.0083499	0.29451	0.0722299	0.132573	-0.0494781	1.60148	0.0148525	n.a.	1446628_at	-0.05	-0.71	0.17	-0.6	0.884821	0.66	0.77
1446719_at	ATPase family, AAA domain containing 2B	Atad2b	1446719_at	Atad2b	ATPase family, AAA domain containing 2B	NM_001099628 /// XM_001472910 /// XM_001480129	0.23746	0.0648558	0.440559	0.133513	1.27967	-0.00316506	-0.147359	-0.110193	0.192437	0.00381411	1.30666	-0.00819127	253.387	1446719_at	-0.21	0.09	0.01	-0.55	0.753212	-0.3	0.56
1446722_at	Transcribed locus	---					0.80111	0.411546	0.758914	0.331754	0.685731	0.219229	0.978082	0.350888	0.934522	0.47566	1.57354	0.809795	n.a.	1446722_at	0.38	0.52	0.6	1.02	-0.112141	-0.14	-0.42
1446797_at	RIKEN cDNA A330075M08 gene	A330075M08Rik	1446797_at	A330075M08Rik	RIKEN cDNA A330075M08 gene	---	0.172612	0.0135065	-0.0847031	0.11164	1.68364	-0.257359	-0.102732	-0.382025	-0.562995	-0.0947542	1.50772	-0.223425	176.879	1446797_at	-0.31	-0.21	-0.49	-0.91	-0.611313	-0.1	0.42
1446929_at	predicted gene, ENSMUSG00000073981	ENSMUSG00000073981	1446929_at	D130062J21Rik	RIKEN cDNA D130062J21 gene	---	0.200346	-0.349984	-0.0512614	-0.172076	0.301301	0.0353061	-0.335492	-1.46389	-0.931187	-0.573637	-0.706966	-0.625082	105.75	1446929_at	0.36	-0.46	-1.59	-2.2	2.87729	0.82	0.61
1446939_at	---	---	1446939_at	Trim12	tripartite motif-containing 12	NM_023835	1.99843	1.85302	2.44025	0.84993	2.88903	0.867812	0.711626	0.331191	1.36593	0.47629	3.07605	1.14929	225.918	1446939_at	1.27	2.81	0.57	0.56	0.0309181	-1.54	0.01
1446957_s_at	cDNA sequence BC004022	BC004022	1446957_s_at	N4bp1	NEDD4 binding protein 1	XM_894155 /// XM_988455	0.332575	0.987131	1.93838	0.339109	1.67132	1.58569	0.179166	-0.0574539	0.270429	-0.217439	0.703896	0.516172	143.985	1446957_s_at	1.28	2.22	0.51	0.68	0.135667	-0.94	-0.17
1446971_at	DNA segment, Chr 10, Wayne State University 159, expressed	D10Wsu159e	1446971_at	D10Wsu159e	DNA segment, Chr 10, Wayne State University 159, expressed	---	-0.142624	0.0912186	0.403765	0.0933608	1.81526	-0.0166185	-0.139257	-0.00363291	0.00782592	0.00746452	0.179435	-0.0293294	n.a.	1446971_at	-0.02	0.38	-0.02	0	-0.0233707	-0.4	-0.02
1447056_at	Succinate-Coenzyme A ligase, ADP-forming, beta subunit	Sucla2	1447056_at	Sucla2	Succinate-Coenzyme A ligase, ADP-forming, beta subunit, mRNA (cDNA clone IMAGE:4239805)	NM_011506	0.127697	0.243787	0.0334142	-0.277339	0.271699	0.136832	0.159831	0.5172	0.30641	0.618903	1.1211	0.604356	176.471	1447056_at	-0.21	0.43	0.7	1.01	0.0438251	-0.64	-0.31
1447088_at	Transcribed locus	---					0.0516029	-0.389515	-0.210893	0.19309	0.300286	-0.0909072	-0.334583	-1.34722	-1.01686	-0.0230322	-0.568106	-0.0873627	n.a.	1447088_at	1.04852	1.30207	0.563985	0.460214	0	-0.253554	0.103772
1447100_s_at	RIKEN cDNA 5730508B09 gene	5730508B09Rik	1447100_s_at	5730508B09Rik	RIKEN cDNA 5730508B09 gene	NM_027482	-0.186023	0.423829	0.281353	-0.327361	-0.399865	-0.0880195	0.170956	1.48791	1.78056	0.693695	0.55823	0.78708	190.192	1447100_s_at	0.53	0.12	2.41	2.93	-0.947927	0.41	-0.52
1447101_at	ring finger protein 122	Rnf122	1447101_at	Rnf122	ring finger protein 122	NM_175136	0.118987	0.367612	0.149169	0.00350944	0.286351	-0.00051083	2.01287	0.687543	2.26482	0.00381805	1.1928	0.000504404	n.a.	1447101_at	0.29	0.18	1.93	2.34	-0.0904364	0.11	-0.41
1447164_at	---	---	1447164_at	---	---	---	0.216217	-0.175971	0.0736089	0.184098	2.34546	0.00208749	-0.013212	-0.034296	0.135367	0.748181	2.68867	0.0716016	n.a.	1447164_at	0.501131	0.61112	1.80028	2.58384	0.604605	-0.109989	-0.783558
1447204_at	---	---	1447204_at	---	---	---	-0.000933284	0.149951	0.109055	-0.106181	0.43128	0.0840041	0.0910472	0.375073	0.818328	0.476464	1.26875	0.816879	82.1007	1447204_at	0.07	-0.15	0.78	0.13	1.47232	0.22	0.65
1447213_at	Mus musculus, clone IMAGE:4925729, mRNA	---	1447213_at	---	---	---	0.159672	1.2857	3.91724	0.563292	4.73253	3.02045	-0.00307579	0.0810229	0.337169	0.0103969	3.05004	0.910052	n.a.	1447213_at	3.84	4.72	0.34	0.41	-0.08233	-0.88	-0.07
1447267_at	expressed sequence C85319	C85319	1447267_at	C85319	expressed sequence C85319	---	-0.277937	0.105344	0.0691073	0.0077291	0.159848	-0.0237094	-0.9733	-0.738029	-1.02009	-0.139173	-0.131883	-0.0073811	n.a.	1447267_at	-0.36	-0.28	-1.17	-2.01	1.55186	-0.08	0.84
1447285_at	---	---					0.522761	-0.0469051	1.83837	-0.0879045	1.84539	0.715994	1.33877	0.185301	2.61334	-0.0102723	3.95242	0.802675	n.a.	1447285_at	0.05	0.88	1.39	1.76	-0.0737047	-0.83	-0.37
1447337_at	---	---	1447337_at	---	---	---	1.09458	0.0400188	1.48385	0.225593	0.995172	0.192905	-0.238343	-0.534447	0.0665962	0.309427	0.140827	-0.161919	n.a.	1447337_at	0.63	0.45	-0.42	-0.33	0.296899	0.18	-0.09
1447411_at	Adult male corpora quadrigemina cDNA, RIKEN full-length enriched library, clone:B230115I19 product:unclassifiable, full insert sequence	---	1447411_at	---	---	---	0.476883	0.542342	0.383572	0.445677	0.172342	0.178934	1.04126	0.228646	0.581286	0.247174	0.364455	0.10874	71.2916	1447411_at	0.61	0.04	0.18	-0.18	0.0962565	0.57	0.36
1447506_at	---	---	1447506_at	---	---	---	0.402134	0.0716429	0.353664	0.0383025	0.143311	-0.0492986	1.2197	0.865723	1.64342	0.702439	0.864008	0.209023	n.a.	1447506_at	0	1.03	0.94	2.69	-1.13052	-1.03	-1.75
1447510_at	RIKEN cDNA C530014P21 gene	C530014P21Rik	1447510_at	C530014P21Rik	RIKEN cDNA C530014P21 gene	---	0.123897	0.226699	0.447601	-0.0666826	0.669647	0.497281	-0.0755275	0.0673104	0.0780865	0.128446	1.43458	0.849079	137.573	1447510_at	0.11	0.23	-0.58	-1.26	0.389907	-0.12	0.68
1447527_at	---	---	1447527_at	---	---	---	0.997285	1.20168	1.11567	0.748495	0.814055	0.579003	0.548265	0.769727	0.788265	0.783745	1.21506	1.08089	165.315	1447527_at	1.41	1.08	0.86	0.55	1.09623	0.33	0.31
1447602_x_at	sulfatase 2	Sulf2	1447602_x_at	Sulf2	sulfatase 2	NM_028072	-0.20479	-0.000927622	0.0382484	-0.379866	-0.523515	0.00124508	-0.201579	-0.0237119	0.0298081	-0.0872424	1.50356	0.884474	n.a.	1447602_x_at	0.213217	1.74484	0.112363	0.0686535	-0.0143907	-1.53162	0.0437095
1447621_s_at	transmembrane protein 173	Tmem173	1447621_s_at	Tmem173	transmembrane protein 173	XM_128954 /// XM_892499 /// XM_900126 /// XM_910347 /// XM_921603 /// XM_921606 /// XM_986235 /// XM_989707	0.144482	1.14525	1.66882	0.352255	0.492286	0.559095	1.92574	2.9756	4.52484	1.31449	3.57284	2.88021	192.096	1447621_s_at	0.59	1.29	3.78	4.82	0.102078	-0.7	-1.04
1447711_x_at	RIKEN cDNA 4933412E12 gene	4933412E12Rik	1447711_x_at	4933412E12Rik	RIKEN cDNA 4933412E12 gene	XM_983952	0.0337554	0.128317	0.456532	0.0756534	1.5317	1.09387	0.100501	-0.285497	0.170359	-0.405628	2.17256	1.67578	636.365	1447711_x_at	0	0.13	0	0	0	-0.13	0
1447849_s_at	avian musculoaponeurotic fibrosarcoma (v-maf) AS42 oncogene homolog	Maf	1447849_s_at	Maf	avian musculoaponeurotic fibrosarcoma (v-maf) AS42 oncogene homolog	NM_001025577	0.206887	-0.0292084	0.0789738	-0.0540791	-0.53525	-0.935138	0.190193	0.0156936	0.0856516	0.010291	-1.23171	-0.95406	394.668	1447849_s_at	-0.66	-0.37	-0.88	-1.38	1.06416	-0.29	0.5
1447851_x_at	ATPase, class V, type 10A	Atp10a	1447851_x_at	Atp10a	ATPase, class V, type 10A	NM_009728	-0.0311808	-0.107437	0.050334	-0.236659	1.05286	0.832405	0.0459338	-0.304769	0.115984	0.0222785	0.698014	0.371591	254.181	1447851_x_at	-0.09	-0.01	0.03	0.21	-0.040871	-0.08	-0.18
1447863_s_at	nuclear receptor subfamily 4, group A, member 2	Nr4a2	1447863_s_at	Nr4a2	nuclear receptor subfamily 4, group A, member 2	NM_001139509 /// NM_013613	-0.277647	-0.188763	-0.667016	-0.261093	-0.20908	-0.206208	-0.924399	-1.41935	-1.31054	-0.481968	-0.441644	-0.884014	5.51888	1447863_s_at	0.52	0.05	-0.51	-0.95	-1.56561	0.47	0.44
1447927_at	macrophage activation 2 like /// macrophage activation 2 like LOC626578	LOC626578 /// Mpa2l	1447927_at	Mpa2l	macrophage activation 2 like	NM_194336	0.991136	3.54446	4.16978	1.13654	6.47385	6.37448	2.48513	4.07554	4.8683	0.913893	9.37937	8.52208	n.a.	1447927_at	5.92	7.23	8.71	8.17	0.701993	-1.31	0.54
1447948_at	RIKEN cDNA A430107O13 gene	A430107O13Rik	1447948_at	A430107O13Rik	RIKEN cDNA A430107O13 gene	NM_001081351	0.412429	0.0225857	0.513978	-0.0165119	-0.196504	-0.0101934	2.10599	1.43092	3.20217	0.20669	0.608809	0.496889	293.525	1447948_at	-0.11	-0.25	1.43	1.81	-0.483496	0.14	-0.38
1448018_at	Transcribed locus	---					0.583155	-0.190833	0.383103	-0.029973	1.11643	-0.146262	0.213801	-0.581079	0.329899	0.174346	1.4503	-0.0693368	n.a.	1448018_at	-0.13	0.2	-0.01	-0.35	0.312293	-0.33	0.34
1448029_at	T-box 3	Tbx3	1448029_at	Tbx3	T-box 3	NM_011535 /// NM_198052 /// XM_001477632	-0.234368	0.057888	-0.290647	-0.307325	0.010522	0.172561	-0.555136	-0.480958	-1.29564	-0.334411	-0.444151	-0.322797	49.3274	1448029_at	0.37	-0.06	-0.62	-1.2	-0.421883	0.43	0.58
1448068_at	sterol O-acyltransferase 1	Soat1	1448068_at	Soat1	sterol O-acyltransferase 1	NM_009230	0.111902	0.828906	0.350454	0.291084	1.09227	0.327811	0.194499	0.963679	0.69787	-0.239444	1.12698	0.194948	370.049	1448068_at	1.31	0.53	1.36	0.76	0.777889	0.78	0.6
1448093_s_at	expressed sequence C77405	C77405	1448093_s_at	C77405	expressed sequence C77405	---	0.151856	0.220116	0.0996447	-0.135477	1.28342	0.0398231	0.0830753	0.21422	0.332673	0.33814	1.55311	-0.0368902	n.a.	1448093_s_at	0.22	0.14	0.17	0.09	0.0489047	0.08	0.08
1448117_at	kit ligand	Kitl	1448117_at	Kitl	kit ligand	NM_013598	-0.0588418	0.459147	0.552587	-0.0415724	0.0153745	0.107483	-0.0115194	0.797895	1.20604	0.184197	0.966982	1.1654	206.885	1448117_at	-0.27	0.32	0.5	2.16	-0.531132	-0.59	-1.66
1448123_s_at	transforming growth factor, beta induced	Tgfbi	1448123_s_at	Tgfbi	transforming growth factor, beta induced	NM_009369	-0.0479183	0.293995	0.438088	-0.211543	-0.347814	-0.0582979	-0.0462714	1.33556	2.16673	0.00209019	0.292544	0.662685	820.04	1448123_s_at	0	0.07	0.91	1.35	-0.136376	-0.07	-0.44
1448276_at	tetraspanin 4	Tspan4	1448276_at	Tspan4	tetraspanin 4	NM_053082	-0.000609806	0.2365	0.451137	0.167087	0.127963	0.0605379	0.428665	1.03746	1.56007	0.17852	1.54686	0.757366	585.052	1448276_at	0.65	0.85	1.9	1.93	-0.0638161	-0.2	-0.03
1448321_at	SPARC related modular calcium binding 1	Smoc1	1448321_at	Smoc1	SPARC related modular calcium binding 1	NM_001146217 /// NM_022316	-0.0385742	-0.371243	-0.0386435	0.177586	-0.36742	-0.322483	-0.195251	0.544513	0.101828	0.209522	0.486647	0.965344	n.a.	1448321_at	-0.122745	0.169669	2.14233	4.77217	0.100019	-0.292414	-2.62984
1448380_at	lectin, galactoside-binding, soluble, 3 binding protein	Lgals3bp	1448380_at	Lgals3bp	lectin, galactoside-binding, soluble, 3 binding protein	NM_011150	0.979096	3.12594	2.91984	0.832462	4.32978	2.4352	0.276863	1.88244	1.17008	0.326483	2.38563	1.17618	825.521	1448380_at	2.59	4.84	2.18	2.83	-0.985379	-2.25	-0.65
1448436_a_at	interferon regulatory factor 1	Irf1	1448436_a_at	Irf1	interferon regulatory factor 1	NM_001159393 /// NM_001159396 /// NM_008390	2.15318	3.41387	4.08519	3.31447	1.17466	0.977308	5.13737	4.72935	5.85602	5.12983	5.08084	4.54103	52.6371	1448436_a_at	3.94	2.71	5.6	3.37	2.72875	1.23	2.23
1448449_at	receptor-interacting serine-threonine kinase 3	Ripk3	1448449_at	Ripk3	receptor-interacting serine-threonine kinase 3	NM_019955	-0.174613	0.293277	0.000879574	0.00706092	-0.189784	-0.0361168	0.839999	2.01439	0.463918	0.373195	-0.46288	0.367638	n.a.	1448449_at	0.15	0.13	1.89	2.05	-0.87345	0.02	-0.16
1448450_at	adenylate kinase 2 /// similar to adenylate kinase 2	Ak2 /// LOC100047005	1448450_at	Ak2 /// LOC100047005	adenylate kinase 2 /// similar to adenylate kinase 2	NM_001033966 /// NM_016895 /// XM_001477790	-0.0941877	-0.356721	0.0229138	-0.164438	-0.16814	-0.0337974	0.416193	0.248075	1.30889	0.0221936	0.775833	0.405908	352.062	1448450_at	0.11	-0.04	1.1	1.23	-0.327399	0.15	-0.13
1448494_at	growth arrest specific 1	Gas1	1448494_at	Gas1	growth arrest specific 1	NM_008086	0.122141	-0.196326	-0.373958	0.110248	0.0256955	-0.37391	0.0233882	-0.353058	-0.665401	-0.0860566	-0.479471	-0.771738	140.291	1448494_at	-0.34	0.03	-0.91	-0.03	-0.768802	-0.37	-0.88
1448513_a_at	Niemann Pick type C2	Npc2	1448513_a_at	Npc2	Niemann Pick type C2	NM_023409	0.295408	1.01692	1.32973	0.000728991	0.964118	0.342076	-0.0843173	-0.107433	-0.0521306	-0.0541982	0.0971846	0.0795471	864.631	1448513_a_at	0.65	0.84	-0.1	-0.5	-0.309965	-0.19	0.4
1448583_at	expressed sequence AA960436	AA960436	1448583_at	AA960436	expressed sequence AA960436	NM_133954	-0.0202003	0.0142261	-0.0179785	0.437788	0.0273668	0.145208	0.330211	0.664014	0.915241	0.0211105	0.6813	0.690063	n.a.	1448583_at	0.135523	0.157837	1.22405	1.87279	0.00314157	-0.0223135	-0.648737
1448594_at	WNT1 inducible signaling pathway protein 1	Wisp1	1448594_at	Wisp1	WNT1 inducible signaling pathway protein 1	NM_018865	-0.0281991	0.318149	-0.446017	0.488781	-0.204976	-0.670256	0.109216	0.656957	0.341962	0.32138	0.096019	0.0974218	138.904	1448594_at	0.20406	-0.0113342	1.21348	0.769967	1.15428	0.215394	0.443511
1448607_at	pre-B-cell colony-enhancing factor 1	Pbef1	1448607_at	Nampt	nicotinamide phosphoribosyltransferase	NM_021524	0.190461	0.731295	1.51912	0.0147692	1.30955	1.14873	-0.0660478	0.635386	1.32947	0.365179	1.27611	1.15821	435.82	1448607_at	0.34	1.73	0.7	2.13	-0.917195	-1.39	-1.43
1448610_a_at	superoxide dismutase 2, mitochondrial	Sod2	1448610_a_at	Sod2	superoxide dismutase 2, mitochondrial	NM_013671	-0.104596	0.588369	0.500892	-0.0884869	-0.147862	0.092756	0.842139	1.93877	2.25772	0.564532	1.60112	0.994601	542.333	1448610_a_at	0.33	0.48	2.26	2.21	0.68923	-0.15	0.05
1448632_at	proteasome (prosome, macropain) subunit, beta type 10	Psmb10	1448632_at	Psmb10	proteasome (prosome, macropain) subunit, beta type 10	NM_013640	0.871101	0.772383	1.63441	-0.17413	3.78708	2.3467	-0.212578	-0.0383025	0.173186	-0.305382	4.52469	2.8274	n.a.	1448632_at	0.31	0.02	0.85	-0.07	0.056372	0.29	0.92
1448659_at	caspase 7	Casp7	1448659_at	Casp7	caspase 7	NM_007611	-0.256406	0.319679	0.049133	-0.0479036	1.0653	1.14046	-0.0549271	0.0371398	-0.0227491	0.179355	1.90741	1.39587	519.287	1448659_at	-0.35	0.31	-0.33	-0.03	-0.77365	-0.66	-0.3
1448681_at	interleukin 15 receptor, alpha chain	Il15ra	1448681_at	Il15ra	interleukin 15 receptor, alpha chain	NM_008358 /// NM_133836	0.011688	0.00441317	0.163773	0.0019049	2.25427	2.54331	-0.00176278	0.00453521	0.00933272	0.0100274	4.71747	4.46833	n.a.	1448681_at	1.64591	1.93	1.70871	1.62221	0.119748	-0.284089	0.0865072
1448694_at	Jun oncogene	Jun	1448694_at	Jun	Jun oncogene	NM_010591	0.0324257	-0.0296065	0.274895	0.160637	0.137566	0.34447	0.19716	-0.319304	0.267988	-0.174163	1.00194	1.08619	55.0464	1448694_at	0.06	0.09	0.48	0.29	1.37191	-0.03	0.19
1448698_at	cyclin D1	Ccnd1	1448698_at	Ccnd1	cyclin D1	NM_007631	-0.153928	-0.399607	-0.118853	-0.247053	-0.314557	0.109074	-0.334761	-1.40377	-1.00452	-0.323489	-0.510895	-0.106899	206.579	1448698_at	0.09	-0.17	-0.95	-1.77	0.382879	0.26	0.82
1448724_at	cytokine inducible SH2-containing protein	Cish	1448724_at	Cish	cytokine inducible SH2-containing protein	NM_009895	-0.0891396	1.1344	0.697007	0.627728	-0.745777	-0.29654	1.86483	2.16525	2.25162	1.77332	2.13395	1.18788	38.0158	1448724_at	0.89	0.96	2.87	3.4	-0.0415845	-0.07	-0.53
1448728_a_at	nuclear factor of kappa light polypeptide gene enhancer in B-cells inhibitor, zeta	Nfkbiz	1448728_a_at	Nfkbiz	nuclear factor of kappa light polypeptide gene enhancer in B-cells inhibitor, zeta	NM_001159394 /// NM_001159395 /// NM_030612	0.160844	0.214499	0.333775	0.547155	0.231781	0.260394	0.346649	0.41723	0.597358	0.694821	0.702317	1.09736	21.3553	1448728_a_at	-0.05	0.16	0.14	0.65	1.95857	-0.21	-0.51
1448742_at	snail homolog 1 (Drosophila)	Snai1	1448742_at	Snai1	snail homolog 1 (Drosophila)	NM_011427	-0.57431	-0.161545	-0.301092	0.125322	-0.0352137	0.0974329	-0.860622	-0.596051	-1.06834	-0.437838	-0.837282	-0.776743	20.569	1448742_at	0.07	0.53	-0.08	-0.72	-1.64337	-0.46	0.64
1448757_at	promyelocytic leukemia	Pml	1448757_at	Pml	promyelocytic leukemia	NM_008884 /// NM_178087	0.179547	1.19493	1.98621	0.501172	2.06765	1.91315	0.348845	0.154959	0.827612	-0.203122	0.734496	0.684405	372.39	1448757_at	1.31	2.6	0.73	1.37	-0.362108	-1.29	-0.64
1448775_at	interferon activated gene 203	Ifi203	1448775_at	Ifi203	interferon activated gene 203	NM_001045481 /// NM_008328	0.758268	1.14732	2.42525	0.00744785	2.76413	1.27306	0.99104	1.41722	2.56552	0.598197	2.37856	0.525742	n.a.	1448775_at	2.42	1.57	3.87	2.39	4.37491	0.85	1.48
1448785_at	runt-related transcription factor 1; translocated to, 1 (cyclin D-related)	Runx1t1	1448785_at	Runx1t1	runt-related transcription factor 1; translocated to, 1 (cyclin D-related)	NM_001111026 /// NM_001111027 /// NM_009822	0.113997	0.370395	0.230897	0.0993103	0.753416	0.701919	-0.0808355	0.0610475	0.837157	-0.0403184	1.71604	1.89201	75.2051	1448785_at	-0.66	0.56	1.47	2.85	-0.675365	-1.22	-1.38
1448830_at	dual specificity phosphatase 1	Dusp1	1448830_at	Dusp1	dual specificity phosphatase 1	NM_013642	0.0711371	-0.199194	-0.329219	-0.0720513	0.123537	0.138897	-0.427379	-1.57158	-1.74048	-1.53121	-0.558818	-0.778219	62.133	1448830_at	-0.12	-0.09	-1.4	-1.16	0.426791	-0.03	-0.24
1448877_at	distal-less homeobox 2	Dlx2	1448877_at	Dlx2	distal-less homeobox 2	NM_010054	-0.320112	-0.0661329	-0.0647497	-0.305175	-0.041632	0.0333065	-0.546431	-0.836795	-0.953965	-1.08303	-0.772992	-0.569698	41.7753	1448877_at	0.15	0.03	-0.56	-0.92	0.222745	0.12	0.36
1448940_at	tripartite motif protein 21	Trim21	1448940_at	Trim21	tripartite motif-containing 21	NM_001082552 /// NM_009277	2.53792	3.97989	4.75261	1.48647	4.40538	4.9735	2.04364	2.90493	3.7994	1.00564	4.51397	4.55498	255.11	1448940_at	4.82	6.54	4.93	6.5	-0.405726	-1.72	-1.57
1448958_at	interferon alpha responsive gene	Ifrg15	1448958_at	Ifrg15	interferon alpha responsive gene	NM_001160180 /// NM_001160181 /// NM_001160182 /// NM_022329	0.304563	1.32672	1.78147	0.509887	1.96635	1.86266	-0.0156894	0.396855	-0.0103801	0.145911	0.514271	0.529208	273.729	1448958_at	0.9	1.17	0.14	0.49	0.321958	-0.27	-0.35
1449009_at	T-cell specific GTPase /// hypothetical protein LOC100039796	LOC100039796 /// Tgtp	1449009_at	Tgtp /// Tgtp2	T-cell specific GTPase /// T-cell specific GTPase 2	NM_001145164 /// NM_011579 /// XR_031267	3.94424	5.97005	7.10741	3.90521	7.85852	8.51737	5.41913	6.79205	8.16434	4.9913	9.80929	10.0615	287.898	1449009_at	7.1	9	9.88	10.4	0.0346072	-1.9	-0.52
1449025_at	interferon-induced protein with tetratricopeptide repeats 3	Ifit3	1449025_at	Ifit3	interferon-induced protein with tetratricopeptide repeats 3	NM_010501	4.44948	5.58975	8.03471	3.25579	8.28874	7.82584	0.187847	0.202558	0.827203	-0.219895	3.21954	2.47074	287.218	1449025_at	5.05	6.16	0.43	0.13	0.365431	-1.11	0.3
1449037_at	cAMP responsive element modulator	Crem	1449037_at	Crem	cAMP responsive element modulator	NM_001110850 /// NM_001110851 /// NM_001110852 /// NM_001110853 /// NM_001110854 /// NM_001110855 /// NM_001110856 /// NM_001110857 /// NM_001110858 /// NM_001110859 /// NM_013498	0.175355	1.35406	0.499587	0.237443	0.634162	0.575225	0.886414	2.64927	1.99009	0.619057	2.75812	2.47042	524.544	1449037_at	0.72	2.67	3.2	4.93	0.0172817	-1.95	-1.73
1449109_at	suppressor of cytokine signaling 2	Socs2	1449109_at	Socs2	suppressor of cytokine signaling 2	NM_007706	0.433425	1.44748	2.07223	0.0885479	1.3323	1.26045	-0.39385	0.0266141	0.577086	0.263218	0.55289	0.824771	143.487	1449109_at	0.7	1.48	0.57	1.77	0.384498	-0.78	-1.2
1449141_at	filamin binding LIM protein 1	Fblim1	1449141_at	Fblim1	filamin binding LIM protein 1	NM_133754	-0.181695	-0.766579	-0.150503	0.151363	-0.0626084	0.216685	-0.0708839	0.165659	0.378815	0.291307	1.20116	1.09605	277.666	1449141_at	-0.39	-0.06	1.2	1.34	-0.628948	-0.33	-0.14
1449143_at	receptor transporter protein 4	Rtp4	1449143_at	Rtp4	receptor transporter protein 4	NM_023386	2.23277	2.08839	2.45188	0.320228	4.72359	3.52092	0.436744	0.347563	0.0582659	0.104995	3.92633	2.54868	n.a.	1449143_at	3.8	4.5	1.86	0.22	0.35421	-0.7	1.64
1449151_at	PCTAIRE-motif protein kinase 3	Pctk3	1449151_at	Pctk3	PCTAIRE-motif protein kinase 3	NM_008795	0.0641988	-0.393172	-0.378649	0.346094	-0.286417	-0.539636	-0.00624398	-0.791694	-0.516793	-0.022732	-0.340336	-0.702254	202.691	1449151_at	0.18	-0.33	-0.36	-0.97	-1.24078	0.51	0.61
1449169_at	hyaluronan synthase 2	Has2	1449169_at	Has2	hyaluronan synthase 2	NM_008216	-0.313115	0.499213	0.70288	0.0661205	-0.0828429	0.171568	-0.1275	1.34722	1.22469	1.08655	0.79648	0.745426	63.0603	1449169_at	-0.08	0.6	0.83	2.22	-0.485543	-0.68	-1.39
1449252_at	RIKEN cDNA 9030611O19 gene	9030611O19Rik	1449252_at	Fam110c	family with sequence similarity 110, member C	NM_027828	-0.188861	0.319512	-0.0870215	0.106869	-0.639886	-0.237584	-0.644443	-0.349221	-0.959558	-0.0564769	-2.00235	-0.42701	56.9198	1449252_at	0.1	-0.02	-1.75	-1.57	-2.8971	0.12	-0.18
1449289_a_at	beta-2 microglobulin	B2m	1449289_a_at	B2m	beta-2 microglobulin	NM_009735	0.569052	1.59875	2.00782	0.085113	1.46071	0.616127	0.383003	1.20926	1.56977	0.152428	1.43828	0.592449	1274.58	1449289_a_at	1.06	1.3	1.29	1.23	0.557616	-0.24	0.06
1449297_at	caspase 12 /// hypothetical protein LOC100044205	Casp12 /// LOC100044205	1449297_at	Casp12	caspase 12	NM_009808	0.0311958	1.56651	1.44028	-0.106868	0.250182	0.38882	0.0794329	1.59866	2.15772	0.131978	0.592509	0.572074	1854.03	1449297_at	-0.48	2	1.33	4.14	-0.884006	-2.48	-2.81
1449300_at	CTTNBP2 N-terminal like	Cttnbp2nl	1449300_at	Cttnbp2nl	CTTNBP2 N-terminal like	NM_030249	-0.24896	0.243148	0.480707	0.0932199	-0.0481448	-0.0390548	-0.0242302	0.468137	0.941175	0.559627	1.6151	1.45965	71.2699	1449300_at	0.37	0.19	1.12	0.71	1.4084	0.18	0.41
1449363_at	activating transcription factor 3	Atf3	1449363_at	Atf3	activating transcription factor 3	NM_007498	-0.248198	-0.012396	0.305159	0.097254	0.218812	0.079569	0.130502	-0.14909	1.07609	0.521788	1.69415	0.988174	36.0755	1449363_at	-0.12	0.21	0.48	0.38	2.54363	-0.33	0.1
1449470_at	distal-less homeobox 1	Dlx1	1449470_at	Dlx1	distal-less homeobox 1	NM_010053	-0.0123674	-0.176685	0.263202	-0.144641	0.155562	0.275287	-0.462759	-0.946054	-0.920652	-0.575958	-0.555765	-0.321106	55.7957	1449470_at	0.27	0.15	-0.66	-0.96	-0.719428	0.12	0.3
1449485_at	receptor (TNFRSF)-interacting serine-threonine kinase 1	Ripk1	1449485_at	Ripk1	receptor (TNFRSF)-interacting serine-threonine kinase 1	NM_009068	-0.233397	0.72242	0.9255	0.177649	-0.0754129	0.226854	0.309311	1.35978	1.72516	0.645037	0.856591	0.780062	156.481	1449485_at	-0.02	0.77	1.05	2.4	-0.274023	-0.79	-1.35
1449548_at	ephrin B2	Efnb2	1449548_at	Efnb2	ephrin B2	NM_010111	-0.15337	0.279881	-0.700143	0.376702	-0.0372131	0.257979	-0.358357	0.583322	-1.50028	-0.0308324	-0.433436	0.381609	43.3458	1449548_at	0.07	0.09	-1.7	-1.14	-0.413839	-0.02	-0.56
1449556_at	histocompatibility 2, T region locus 23 /// RIKEN cDNA C920025E04 gene /// similar to MHC class Ib antigen Qa-1c	C920025E04Rik /// H2-T23 /// LOC100046736	1449556_at	C920025E04Rik /// H2-T23	RIKEN cDNA C920025E04 gene /// histocompatibility 2, T region locus 23	NM_010398 /// XM_001473226 /// XM_975970 /// XM_992574	0.369967	1.22	1.84816	0.380976	2.37241	1.58594	-0.141611	-0.403959	0.0735064	0.0512725	2.4872	1.38022	967.903	1449556_at	0.62	0.91	0.08	-0.58	0.138995	-0.29	0.66
1449591_at	caspase 4, apoptosis-related cysteine peptidase /// hypothetical protein LOC100044206	Casp4 /// LOC100044206	1449591_at	Casp4	caspase 4, apoptosis-related cysteine peptidase	NM_007609	-0.0944441	1.86361	2.03324	0.20709	1.09621	1.3207	0.12962	2.10862	2.37449	0.58965	1.43289	1.61323	424.988	1449591_at	0.24	1.7	1.64	2.78	0.574826	-1.46	-1.14
1449851_at	period homolog 1 (Drosophila)	Per1	1449851_at	Per1	period homolog 1 (Drosophila)	NM_001159367 /// NM_011065	-0.32609	-0.433377	-0.56474	0.244645	0.0259854	0.118212	-0.560823	-1.53972	-1.0254	-0.413183	0.335147	-0.216002	5.51888	1449851_at	0.67	0.34	-0.11	-1.13	-1.36605	0.33	1.02
1449852_a_at	EH-domain containing 4	Ehd4	1449852_a_at	Ehd4	EH-domain containing 4	NM_133838	-0.0217583	0.12707	1.26992	0.20446	0.905575	0.774939	-0.095637	-0.95923	-0.464013	-0.124315	0.0294077	-0.24023	184.623	1449852_a_at	0.38	0.68	-0.51	-0.08	0.801728	-0.3	-0.43
1449875_s_at	histocompatibility 2, T region locus 10 /// histocompatibility 2, T region locus 22 /// histocompatibility 2, T region locus 9 /// hypothetical protein LOC100044190 /// hypothetical protein LOC100044191	H2-T10 /// H2-T22 /// H2-T9 /// LOC100044190 /// LOC100044191	1449875_s_at	H2-T10 /// H2-T17 /// H2-T22 /// H2-T9	histocompatibility 2, T region locus 10 /// histocompatibility 2, T region locus 17 /// histocompatibility 2, T region locus 22 /// histocompatibility 2, T region locus 9	NM_010395 /// NM_010397 /// NM_010399	0.524233	1.36164	1.51119	0.210075	2.45586	1.60164	-0.233031	-0.261827	-0.803141	0.000244654	0.596632	0.349527	671.132	1449875_s_at	0.98	2.19	0.04	-0.64	0.162883	-1.21	0.68
1450004_at	thymic stromal lymphopoietin	Tslp	1450004_at	Tslp	thymic stromal lymphopoietin	NM_021367	0.12217	0.200781	0.649708	-0.168747	0.300137	0.262216	-0.788347	-0.835569	-1.06506	-0.444639	-1.48455	-1.01928	111.151	1450004_at	0.64	-0.04	-1.09	-1.65	2.21593	0.68	0.56
1450033_a_at	signal transducer and activator of transcription 1	Stat1	1450033_a_at	Stat1	signal transducer and activator of transcription 1	NM_009283	0.355963	4.43034	5.62321	1.52118	4.94228	4.39823	0.95808	4.77906	5.5813	1.40373	5.10874	4.52805	1202.34	1450033_a_at	4.64	5.6	4.62	5.13	-0.0787384	-0.96	-0.51
1450034_at	signal transducer and activator of transcription 1	Stat1	1450034_at	Stat1	signal transducer and activator of transcription 1	NM_009283	-0.0644163	4.39051	5.06288	0.950488	4.61637	4.38439	0.311603	4.59797	5.08087	0.856482	4.94215	4.57347	1624.06	1450034_at	4.4	5.11	4.52	5.18	-1.20373	-0.71	-0.66
1450061_at	ectodermal-neural cortex 1	Enc1	1450061_at	Enc1	ectodermal-neural cortex 1	NM_007930	0.11484	0.437452	0.371264	0.229583	0.110138	0.299542	0.368703	0.774066	0.548273	0.562773	1.52826	1.58852	38.1432	1450061_at	0.01	-0.01	0.65	0.78	-0.118621	0.02	-0.13
1450070_s_at	p21 (CDKN1A)-activated kinase 1	Pak1	1450070_s_at	Pak1	p21 (CDKN1A)-activated kinase 1	NM_011035	-0.133488	0.433308	-0.0476954	-0.0497784	0.106598	0.309418	-0.0475468	0.266443	0.382738	-0.234942	0.696851	0.972395	582.471	1450070_s_at	-0.135802	0.00676242	1.29907	2.09522	-0.609143	-0.142565	-0.79615
1450173_at	receptor (TNFRSF)-interacting serine-threonine kinase 2	Ripk2	1450173_at	Ripk2	receptor (TNFRSF)-interacting serine-threonine kinase 2	NM_138952	-0.0383749	0.618053	0.406703	0.0734094	0.611037	0.872627	0.152685	2.32859	2.19292	1.02505	2.74767	2.72733	220.472	1450173_at	-0.02	0.58	2.04	2.94	-0.50543	-0.6	-0.9
1450209_at	homeo box D4	Hoxd4	1450209_at	Hoxd4	homeo box D4	NM_010469	0.548081	0.486827	0.725686	0.115434	-0.0643738	-0.285695	1.09825	2.69602	3.02221	0.851342	1.13623	2.27353	n.a.	1450209_at	0.55	1.26	3.6	4.4	-0.210366	-0.71	-0.8
1450297_at	interleukin 6	Il6	1450297_at	Il6	interleukin 6	NM_031168	1.07699	2.35264	1.71199	2.05792	1.33282	1.55547	0.711344	2.09525	1.3529	1.8001	0.660048	0.770688	65.2547	1450297_at	1.06	1.98	1.44	2.13	-1.60802	-0.92	-0.69
1450378_at	TAP binding protein	Tapbp	1450378_at	Tapbp	TAP binding protein	NM_001025313 /// NM_009318	1.49418	2.20875	1.49481	0.627604	3.60728	1.61073	0.337783	1.42416	0.715245	0.114733	3.90155	1.53618	n.a.	1450378_at	1.11	1.91	0.83	0.08	0.2751	-0.8	0.75
1450403_at	signal transducer and activator of transcription 2	Stat2	1450403_at	Stat2	signal transducer and activator of transcription 2	NM_019963	1.08914	4.10173	3.93233	0.688701	4.02023	4.39829	1.06012	3.94145	3.03596	1.05363	3.476	3.87681	276.144	1450403_at	4.74	5.34	4.35	4.76	0.100544	-0.6	-0.41
1450407_a_at	acidic (leucine-rich) nuclear phosphoprotein 32 family, member A	Anp32a	1450407_a_at	Anp32a	acidic (leucine-rich) nuclear phosphoprotein 32 family, member A	NM_009672	-0.244844	-0.345638	0.260884	-0.0409373	-1.82603	-0.197082	-0.0666974	-0.327999	0.268201	-0.236966	-2.38448	-0.0729079	930.261	1450407_a_at	-0.43	-0.21	-0.83	-0.61	-0.228153	-0.22	-0.22
1450446_a_at	suppressor of cytokine signaling 1	Socs1	1450446_a_at	Socs1	suppressor of cytokine signaling 1	NM_009896	1.08412	1.32447	1.25841	0.336201	1.37251	0.518125	2.81519	2.94411	3.2985	0.998696	4.39672	3.36258	62.9133	1450446_a_at	0.89	2	3.15	4.32	-1.428	-1.11	-1.17
1450454_at	torsin family 3, member A	Tor3a	1450454_at	Tor3a	torsin family 3, member A	NM_023141	0.25656	2.78492	2.89152	0.208345	4.46708	4.54707	0.00147699	0.00782649	0.0144277	-0.0371873	0.420645	0.783187	339.488	1450454_at	3.23	3.43	0.05	0.06	0.0179976	-0.2	-0.01
1450459_at	RIKEN cDNA 2010106G01 gene	2010106G01Rik	1450459_at	2010106G01Rik	RIKEN cDNA 2010106G01 gene	NM_023220	0.358321	1.01345	0.159082	0.646211	1.28666	0.341489	0.103303	0.714923	-0.523614	-0.113335	0.371103	0.520207	922.349	1450459_at	0.37	0.03	-0.67	0.03	-0.0927574	0.34	-0.7
1450484_a_at	thymidylate kinase family LPS-inducible member	Tyki	1450484_a_at	Cmpk2	cytidine monophosphate (UMP-CMP) kinase 2, mitochondrial	NM_020557	0.538987	2.18903	3.40655	0.470272	6.21408	6.18483	-0.0711015	0.00397171	0.0175267	-0.0668617	0.830408	0.443998	n.a.	1450484_a_at	1.52	3.8	0	0	0	-2.28	0
1450541_at	plasmacytoma variant translocation 1	Pvt1	1450541_at	Pvt1	plasmacytoma variant translocation 1	NR_003368	0.519481	0.206641	-0.47448	0.0188489	1.00989	-0.0291418	0.378297	0.0752408	0.0291389	0.0398141	1.17901	0.310951	74.6757	1450541_at	0	-0.16	-0.47	-0.81	0.824386	0.16	0.34
1450645_at	metallothionein 4	Mt4	1450645_at	Mt4	metallothionein 4	NM_008631	-0.025071	-0.0586679	0.0443745	-0.0366854	-0.0155525	0.0128796	0.251164	0.873632	0.838243	0.282347	0.351932	0.174006	n.a.	1450645_at	0.00418621	0.312188	3.10386	4.09082	-0.213444	-0.308001	-0.986958
1450672_a_at	three prime repair exonuclease 1	Trex1	1450672_a_at	Trex1	three prime repair exonuclease 1	NM_001012236 /// NM_011637	2.32616	2.77583	3.51104	1.95216	3.49493	3.41537	1.39588	1.62337	2.24187	0.737313	1.42296	1.25106	163.803	1450672_a_at	3.43	3.39	2.51	2.26	1.21824	0.04	0.25
1450684_at	ets variant gene 1	Etv1	1450684_at	Etv1	ets variant gene 1	NM_007960	0.0664816	0.438692	0.14264	-0.126518	-0.2619	0.125557	0.130839	0.0392837	0.179	-0.464945	0.608028	0.989167	301.854	1450684_at	-0.69	0.48	-0.05	2.17	-1.83987	-1.17	-2.22
1450696_at	proteasome (prosome, macropain) subunit, beta type 9 (large multifunctional peptidase 2)	Psmb9	1450696_at	Psmb9	proteasome (prosome, macropain) subunit, beta type 9 (large multifunctional peptidase 2)	NM_013585	1.07403	2.21411	1.72938	0.460423	3.01737	3.68288	1.90396	3.0371	3.2985	0.728851	5.58189	5.17351	n.a.	1450696_at	1.31	2.62	3.26	4.09	-0.21475	-1.31	-0.83
1450749_a_at	nuclear receptor subfamily 4, group A, member 2	Nr4a2	1450749_a_at	Nr4a2	nuclear receptor subfamily 4, group A, member 2	NM_001139509 /// NM_013613	-0.367656	-0.0423615	-0.477236	-0.0142042	-0.187573	-0.0782536	-0.513875	-0.505258	-1.18331	0.0221806	-0.45906	-0.184741	295.303	1450749_a_at	0.44	-0.03	-0.47	-1.28	-1.6244	0.47	0.81
1450750_a_at	nuclear receptor subfamily 4, group A, member 2	Nr4a2	1450750_a_at	Nr4a2	nuclear receptor subfamily 4, group A, member 2	NM_001139509 /// NM_013613	-0.290032	-0.183206	-0.713771	0.131297	-0.132605	-0.00538085	-0.82136	-1.03343	-1.40077	0.23121	-0.239786	-0.695794	80.4523	1450750_a_at	0.41	0.08	-0.49	-0.9	-1.57978	0.33	0.41
1450769_s_at	StAR-related lipid transfer (START) domain containing 5	Stard5	1450769_s_at	Stard5	StAR-related lipid transfer (START) domain containing 5	NM_023377	0.355845	0.434418	0.32558	0.345445	0.454608	0.77636	-0.0705769	0.53441	-0.39313	0.0559343	-0.0673547	0.0419611	212.423	1450769_s_at	0.05	0.68	0.05	-0.05	-1.90895	-0.63	0.1
1450783_at	interferon-induced protein with tetratricopeptide repeats 1	Ifit1	1450783_at	Ifit1	interferon-induced protein with tetratricopeptide repeats 1	NM_008331	4.33735	5.82516	8.97744	4.95374	6.4453	7.70018	0.482864	0.533181	1.95524	-0.091155	3.23383	3.65288	96.2454	1450783_at	6.78	6.87	1.58	1.39	0.643669	-0.09	0.19
1450872_s_at	lysosomal acid lipase A	Lipa	1450872_s_at	Lipa	lysosomal acid lipase A	NM_001111100 /// NM_021460	0.191611	0.958879	2.09561	-0.162	1.13143	1.04715	0.0791866	-0.0096457	0.220132	0.0129426	0.199269	0.268604	1105.12	1450872_s_at	0.42	0.72	0.03	-0.42	-0.389641	-0.3	0.45
1450928_at	similar to Id4	LOC100045546	1450928_at	LOC100045546	similar to Id4	XM_001474498	-0.00137025	-0.450012	-0.351195	-0.391841	-0.321751	-0.161742	-0.645863	-1.21599	-1.23355	-0.658154	-0.99442	-0.826722	57.2848	1450928_at	-0.18	-0.21	-1.71	-1.33	0.000120063	0.03	-0.38
1450949_at	katanin p60 (ATPase-containing) subunit A1	Katna1	1450949_at	Katna1	katanin p60 (ATPase-containing) subunit A1	NM_011835	-0.134939	0.35556	0.600086	0.0309135	0.712356	0.87956	-0.0537648	0.0883113	-0.193347	-0.0386012	1.45921	1.3928	266.205	1450949_at	0.09	0.18	-0.15	-0.02	0.429602	-0.09	-0.13
1451006_at	xanthine dehydrogenase	Xdh	1451006_at	Xdh	xanthine dehydrogenase	NM_011723	0.149437	-0.204015	0.527962	-0.0189788	0.777103	0.593537	-0.00635657	-0.064934	0.479052	0.368859	0.644701	0.678835	1278.19	1451006_at	-0.14	0.84	0.81	1.58	-0.801112	-0.98	-0.77
1451046_at	zinc finger protein, multitype 1 /// similar to FOG	LOC100047651 /// Zfpm1	1451046_at	LOC100047651 /// Zfpm1	similar to FOG /// zinc finger protein, multitype 1	NM_009569 /// XM_001478602	0.0877832	-0.413455	-0.0720299	0.39724	0.0782979	-0.141892	0.0177034	-0.584896	-0.288952	0.200238	-0.379423	-0.702127	199.883	1451046_at	0.37	0.27	-0.46	-0.91	-0.0284273	0.1	0.45
1451069_at	proviral integration site 3	Pim3	1451069_at	Pim3	proviral integration site 3	NM_145478	-0.145398	-0.278693	-0.349644	-0.0566748	0.125402	-0.311231	1.14792	1.46776	2.52585	1.12558	1.89714	1.09087	32.7026	1451069_at	0.23	0.14	2.69	3.19	-0.130743	0.09	-0.5
1451082_at	RIKEN cDNA 1300018I05 gene	1300018I05Rik	1451082_at	1300018I05Rik	RIKEN cDNA 1300018I05 gene	NM_028791	-0.0208211	-0.221489	1.26835	-0.0507134	1.5612	0.94825	0.00196148	0.0526821	0.171315	0.0757239	0.426492	0.312522	469.219	1451082_at	0.97	1.65	0.19	0.36	-0.396617	-0.68	-0.17
1451206_s_at	pleckstrin homology, Sec7 and coiled-coil domains, binding protein	Pscdbp	1451206_s_at	Cytip	cytohesin 1 interacting protein	NM_139200	0.00145671	0.390289	0.594911	0.0740989	0.664505	0.567758	-0.102464	0.0436488	-0.0904249	-0.129058	1.0029	0.671163	294.986	1451206_s_at	0.13	0.24	-0.42	-0.67	-0.571938	-0.11	0.25
1451212_at	coiled-coil domain containing 21	Ccdc21	1451212_at	Ccdc21	coiled-coil domain containing 21	NM_144527	0.0870743	0.164511	-0.300952	0.0572401	0.0187079	-0.0884327	0.126512	0.991296	1.02762	0.510102	1.27538	1.41972	93.5095	1451212_at	-0.09	0.01	1.48	1.53	-0.290819	-0.1	-0.05
1451314_a_at	vascular cell adhesion molecule 1	Vcam1	1451314_a_at	Vcam1	vascular cell adhesion molecule 1	NM_011693	0.129752	0.453695	1.13253	-0.0802157	0.397131	0.572294	-0.366499	-0.115815	0.708157	-0.134894	-0.10024	0.297152	373.698	1451314_a_at	0.76	0.67	-0.31	-0.41	0.869142	0.09	0.1
1451321_a_at	RNA binding motif protein 43	Rbm43	1451321_a_at	Rbm43	RNA binding motif protein 43	NM_001141981 /// NM_001141982 /// NM_030243	0.363906	0.74304	1.36533	0.165666	1.28895	1.50386	0.0808557	-0.455787	0.560781	-0.0192657	0.954202	0.988683	516.095	1451321_a_at	0.22	0.49	0.28	-0.29	-0.116765	-0.27	0.57
1451335_at	placenta-specific 8	Plac8	1451335_at	Plac8	placenta-specific 8	NM_139198	0.2164	0.0436763	0.0726983	0.0661881	2.35102	2.06951	0.389719	0.0494413	0.0260808	0.0697559	1.68316	1.71753	n.a.	1451335_at	0.01	0.11	0.41	0.92	-0.0819639	-0.1	-0.51
1451340_at	AT rich interactive domain 5A (Mrf1 like)	Arid5a	1451340_at	Arid5a	AT rich interactive domain 5A (MRF1-like)	NM_145996	-0.293445	0.685502	1.07407	0.421592	0.249535	0.643368	0.931587	1.38555	2.26564	0.938451	1.38544	1.18251	25.1174	1451340_at	0.65	1.13	1.55	1.71	0.729496	-0.48	-0.16
1451344_at	transmembrane protein 119	Tmem119	1451344_at	Tmem119	transmembrane protein 119	NM_146162	0.141798	-0.668432	-0.641878	0.438364	-0.548375	-0.535019	-0.139985	-1.739	-1.48499	0.00449125	-1.35996	-0.93119	312.805	1451344_at	0	0.12	-1.2	-1.71	0.00281862	-0.12	0.51
1451348_at	DEP domain containing 6	Depdc6	1451348_at	Depdc6	DEP domain containing 6	NM_001037937 /// NM_145470	0.113813	0.242036	0.312736	0.296468	-0.954524	-0.656637	-0.244065	-0.111455	0.398237	0.476791	0.172578	0.71609	315.044	1451348_at	-0.73	0.34	-0.28	0.71	-1.19608	-1.07	-0.99
1451411_at	G protein-coupled receptor, family C, group 5, member B	Gprc5b	1451411_at	Gprc5b	G protein-coupled receptor, family C, group 5, member B	NM_022420	0.109562	-0.443947	-0.151106	-0.149794	-0.37384	-0.284014	0.17035	-0.790158	-0.783653	-0.00646334	-1.17813	-0.857289	528.384	1451411_at	0.82	-0.01	-0.7	-0.22	-0.929497	0.83	-0.48
1451426_at	DEXH (Asp-Glu-X-His) box polypeptide 58	Dhx58	1451426_at	Dhx58	DEXH (Asp-Glu-X-His) box polypeptide 58	NM_030150	1.01716	2.24347	2.18979	0.127703	4.03577	4.6682	-0.213257	0.253431	-0.016	-0.0401646	0.523419	1.33078	n.a.	1451426_at	1.44	3.23	0.23	0.18	-0.226816	-1.79	0.05
1451483_s_at	RIKEN cDNA 1700054N08 gene	1700054N08Rik	1451483_s_at	1700054N08Rik	RIKEN cDNA 1700054N08 gene	NM_028536	-0.000207948	0.340785	0.0382076	0.0610856	0.145316	-0.0206476	0.246381	1.00008	1.28706	0.323034	1.08357	0.865176	151.499	1451483_s_at	0.56	0.47	1.78	2.09	-2.50412	0.09	-0.31
1451532_s_at	six transmembrane epithelial antigen of the prostate 1	Steap1	1451532_s_at	Steap1	six transmembrane epithelial antigen of the prostate 1	NM_027399	-0.0506643	0.495694	0.510617	0.0119236	-0.0424313	0.0590378	0.37147	1.88931	2.15274	0.27648	0.797344	0.748753	567.151	1451532_s_at	0.2	0.28	1.58	1.97	-0.199962	-0.08	-0.39
1451544_at	TAP binding protein-like	Tapbpl	1451544_at	Tapbpl	TAP binding protein-like	NM_145391	0.398812	0.130776	0.535448	0.474896	1.03364	1.08734	0.132063	0.266155	0.233387	0.506604	2.73749	2.62287	n.a.	1451544_at	0.35	-0.24	0.63	-0.15	0.58474	0.59	0.78
1451564_at	poly (ADP-ribose) polymerase family, member 14	Parp14	1451564_at	Parp14	poly (ADP-ribose) polymerase family, member 14	NM_001039530	0.345709	3.20967	5.38384	1.50734	6.40267	6.2249	0.178533	0.947757	2.52246	0.050152	5.91782	5.3555	251.196	1451564_at	4.72	6.1	3.73	4.79	-0.232586	-1.38	-1.06
1451566_at	zinc finger protein 810	Zfp810	1451566_at	Zfp810	zinc finger protein 810	NM_145612	-0.0552455	0.492048	0.0842876	-0.217292	-0.504238	-0.229805	-0.110509	0.998107	1.06028	0.576667	0.389467	0.532984	134.997	1451566_at	-0.500202	0.126444	1.3498	2.89222	-0.0957964	-0.626645	-1.54242
1451567_a_at	interferon activated gene 203	Ifi203	1451567_a_at	Ifi203	interferon activated gene 203	NM_001045481 /// NM_008328	0.544883	2.53476	3.57024	1.21421	4.53815	4.9086	0.927762	2.92507	3.23761	1.37981	4.2083	4.25951	182.726	1451567_a_at	2.65	3.33	3.68	4.19	0.101664	-0.68	-0.51
1451611_at	HRAS like suppressor 3	Hrasls3	1451611_at	Pla2g16	phospholipase A2, group XVI	NM_139269	-0.159908	0.423528	-0.0962444	-0.182074	0.422311	0.301817	-0.394399	0.169063	0.0409571	-0.170281	2.00325	1.20417	4281.55	1451611_at	0.03	-0.04	-0.05	-0.5	-0.220315	0.07	0.45
1451612_at	metallothionein 1	Mt1	1451612_at	Mt1	metallothionein 1	NM_013602	0.0420571	0.517828	0.649768	0.676743	0.0482781	-0.120731	0.975214	0.874719	1.61692	1.11502	0.943302	0.510121	34.9186	1451612_at	-0.2	0.01	0.55	0.08	1.22883	-0.21	0.47
1451655_at	schlafen 8	Slfn8	1451655_at	Slfn8	schlafen 8	NM_181545	2.61762	3.95876	5.39708	1.72295	6.82662	6.60352	0.91358	0.667508	1.99343	-0.00057154	4.12684	3.40987	n.a.	1451655_at	3.67	5.68	1.08	2.88	0	-2.01	-1.8
1451683_x_at	histocompatibility 2, D region locus 1	H2-D1	1451683_x_at	H2-D1	histocompatibility 2, D region locus 1	NM_010380	0.490329	1.47214	1.71862	0.185497	1.93147	0.833447	0.0379853	1.23196	1.21957	0.313196	1.41184	0.605061	840.567	1451683_x_at	0.76	1.98	0.95	1.88	0.491447	-1.22	-0.93
1451755_a_at	apolipoprotein B editing complex 1	Apobec1	1451755_a_at	Apobec1	apolipoprotein B mRNA editing enzyme, catalytic polypeptide 1	NM_001134391 /// NM_031159	0.368745	1.57198	1.86133	0.253991	1.70331	1.84024	0.230863	-0.114586	-0.133438	-0.390447	0.702562	0.867449	n.a.	1451755_a_at	0.95	1.55	-0.07	0.59	-0.579343	-0.6	-0.66
1451775_s_at	interleukin 13 receptor, alpha 1	Il13ra1	1451775_s_at	Il13ra1	interleukin 13 receptor, alpha 1	NM_133990	-0.0903366	1.47804	1.93397	0.143369	0.737115	0.828187	-0.120827	1.83737	1.07476	0.256144	0.836192	0.950927	1777.34	1451775_s_at	0.62	2.02	1.58	2.73	-0.316868	-1.4	-1.15
1451784_x_at	histocompatibility 2, D region locus 1 /// histocompatibility 2, D region /// similar to H-2 class I histocompatibility antigen, D-B alpha chain precursor (H-2D(B))	H2-D1 /// H2-L /// LOC636948	1451784_x_at	H2-D1	histocompatibility 2, D region locus 1	NM_010380	0.491985	1.14891	1.85985	0.223154	1.69961	0.704057	0.0825753	0.838877	1.21235	0.0890275	1.3074	0.408447	708.468	1451784_x_at	0.61	1.73	0.76	1.57	0.281078	-1.12	-0.81
1451794_at	transmembrane and coiled coil domains 3	Tmcc3	1451794_at	Tmcc3	transmembrane and coiled coil domains 3	NM_172051	-0.267518	1.61417	0.179168	-0.0766658	1.55575	1.67446	-0.0604147	0.529218	-0.364244	-0.265912	1.22297	1.19191	106.458	1451794_at	1.29	0.15	0.64	-0.01	0.133696	1.14	0.65
1451821_a_at	nuclear antigen Sp100	Sp100	1451821_a_at	Sp100	nuclear antigen Sp100	NM_013673	-0.0782274	0.0111204	1.16551	-0.0211692	3.86054	3.96507	-0.0282169	-0.00242801	0.100116	0.0634132	2.06537	1.78974	354.831	1451821_a_at	1.84	0.49	0.02	0.02	-0.0121409	1.35	0
1451847_s_at	AT rich interactive domain 4B (Rbp1 like)	Arid4b	1451847_s_at	Arid4b	AT rich interactive domain 4B (RBP1-like)	NM_194262 /// NM_198122	-0.143019	-0.292398	-0.432555	-0.0535733	0.229793	0.116726	-0.161722	-0.428005	-1.0066	-0.249124	0.382808	-0.297208	103.636	1451847_s_at	0.12	-0.12	-0.12	-0.12	-0.014684	0.24	0
1451860_a_at	tripartite motif protein 30	Trim30	1451860_a_at	Trim30	tripartite motif-containing 30	NM_009099	0.282649	1.70419	4.0526	0.601161	5.1053	4.84877	0.0307453	-0.0119692	0.978053	0.118335	3.22339	2.79312	454.788	1451860_a_at	2.85	4.69	0.97	2.3	-0.347724	-1.84	-1.33
1451905_a_at	myxovirus (influenza virus) resistance 1	Mx1	1451905_a_at	Mx1	myxovirus (influenza virus) resistance 1	NM_010846 /// NR_003520 /// XR_035486	2.10418	3.20848	5.62596	1.73891	8.0599	6.55247	0.0496541	0.00199811	0.121775	0.0559596	0.775617	0.154267	n.a.	1451905_a_at	2.86	4.31	0	-0.02	0.00826118	-1.45	0.02
1451907_a_at	pleckstrin homology domain containing, family A (phosphoinositide binding specific) member 4 /// similar to Plekha4 protein	LOC100046788 /// Plekha4	1451907_a_at	Plekha4	pleckstrin homology domain containing, family A (phosphoinositide binding specific) member 4	NM_148927	-0.0129481	0.114675	0.317752	0.114539	1.43367	1.14804	-0.233722	-0.0818716	-0.249959	0.187018	-0.105483	0.100759	430.154	1451907_a_at	0.58	0.17	-0.04	-0.04	-0.108475	0.41	0
1451924_a_at	endothelin 1	Edn1	1451924_a_at	Edn1	endothelin 1	NM_010104	0.0972029	-0.677402	-0.195588	-0.199038	-0.0526735	-0.0129277	0.0721561	-2.2167	-0.972475	-0.337574	-0.69819	-0.241311	43.1091	1451924_a_at	-0.53	-0.22	-1.41	-1.22	3.62773	-0.31	-0.19
1451931_x_at	histocompatibility 2, D region	H2-L	1451931_x_at	H2-L	histocompatibility 2, D region	---	0.490024	1.07727	1.5724	0.15554	1.6704	0.731009	0.12622	0.676703	1.11773	0.0897059	1.22945	0.448048	690.997	1451931_x_at	0.61	1.81	0.74	1.55	0.259316	-1.2	-0.81
1451969_s_at	poly (ADP-ribose) polymerase family, member 3	Parp3	1451969_s_at	Parp3	poly (ADP-ribose) polymerase family, member 3	NM_145619	0.564783	2.21479	1.40901	0.305993	0.949851	0.934783	1.40844	3.14017	2.77002	0.405783	2.71761	1.91467	888.021	1451969_s_at	1.09	1.38	2.55	1.85	1.2272	-0.29	0.7
1452008_at	RIKEN cDNA 1810054D07 gene	1810054D07Rik	1452008_at	Ttc39b	tetratricopeptide repeat domain 39B	NM_027238	0.270798	0.218219	-0.0112085	0.061782	0.491456	0.303016	0.171859	0.883387	1.05847	1.04403	2.0248	1.85199	157.183	1452008_at	0.1	0.35	1.32	2.36	0.140182	-0.25	-1.04
1452013_at	ATPase, class V, type 10A	Atp10a	1452013_at	Atp10a	ATPase, class V, type 10A	NM_009728	-0.113051	0.0365916	-0.00421334	-0.111097	0.992214	0.730071	-0.118474	-0.142294	0.100051	0.052443	0.634806	0.252547	215.575	1452013_at	0	0.01	-0.06	0.02	0.00142106	-0.01	-0.08
1452127_a_at	protein tyrosine phosphatase, non-receptor type 13	Ptpn13	1452127_a_at	Ptpn13	protein tyrosine phosphatase, non-receptor type 13	NM_011204	-0.00259827	0.34911	0.377249	0.0610448	1.0549	0.888867	-0.00359923	0.46438	0.0510556	-0.0430766	0.834488	0.92767	382.366	1452127_a_at	0.26	1.09	0.02	0.3	0.0917932	-0.83	-0.28
1452178_at	plectin 1 /// similar to Plec1 protein	LOC100046469 /// LOC671535 /// Plec1	1452178_at	LOC671535 /// Plec1	similar to Plec1 protein /// plectin 1	NM_011117 /// NM_201385 /// NM_201386 /// NM_201387 /// NM_201388 /// NM_201389 /// NM_201390 /// NM_201391 /// NM_201392 /// NM_201393 /// NM_201394 /// XM_001476518 /// XM_001476537 /// XM_001477922 /// XM_001477932	1.58964	3.44347	3.63515	1.10608	4.40864	3.92703	0.497256	1.21796	1.39609	0.0765431	3.87008	3.1011	443.395	1452178_at	3.23	4.73	2.07	1.67	-0.518569	-1.5	0.4
1452179_at	PHD finger protein 17	Phf17	1452179_at	Phf17	PHD finger protein 17	NM_001130184 /// NM_001130185 /// NM_001130186 /// NM_172303	0.148561	0.686653	-0.323342	0.126621	0.00194883	-0.168896	0.0664655	0.497611	-1.2029	0.391161	-0.698203	-0.875989	243.255	1452179_at	-0.18	-0.32	-1.68	-2.31	0.910778	0.14	0.63
1452180_at	PHD finger protein 17	Phf17	1452180_at	Phf17	PHD finger protein 17	NM_001130184 /// NM_001130185 /// NM_001130186 /// NM_172303	0.0534308	-0.121728	-0.426206	0.105037	-0.119396	-0.516342	-0.0147177	-0.254606	-0.834825	0.320283	-0.903416	-1.11379	124.957	1452180_at	-0.08	-0.59	-1.33	-1.9	0.863571	0.51	0.57
1452207_at	Cbp/p300-interacting transactivator, with Glu/Asp-rich carboxy-terminal domain, 2	Cited2	1452207_at	Cited2	Cbp/p300-interacting transactivator, with Glu/Asp-rich carboxy-terminal domain, 2	NM_010828	-0.0680503	0.023866	-0.204729	-0.175192	-0.112724	-0.0835164	-0.466867	-0.877315	-1.31063	-0.658603	-0.718562	-0.628322	97.3904	1452207_at	-0.08	-0.25	-1.14	-1.18	1.04443	0.17	0.04
1452289_a_at	ring finger protein 135	Rnf135	1452289_a_at	Rnf135	ring finger protein 135	NM_028019	0.0858264	0.0889427	1.26091	0.273328	2.12829	1.84587	-0.118808	0.114782	0.176992	-0.0576718	0.876857	0.540354	227.415	1452289_a_at	0.39	1.39	0.33	0.06	0.0416872	-1	0.27
1452328_s_at	praja 2, RING-H2 motif containing	Pja2	1452328_s_at	Pja2	praja 2, RING-H2 motif containing	NM_001025309 /// NM_144859	0.119662	1.02667	-0.643434	0.0898984	0.0154547	-0.11163	2.02e-05	0.921286	-0.877309	0.0639025	-0.113234	-0.171292	986.059	1452328_s_at	-0.18	0.02	-0.65	-0.07	-0.0428292	-0.2	-0.58
1452348_s_at	interferon activated gene 203 /// interferon activated gene 204 /// similar to interferon activated gene 205 /// interferon activated gene 205 /// myeloid cell nuclear differentiation antigen /// similar to Interferon-activatable protein 205 (IFI-205) (D3 protein) /// similar to interferon-activatable protein /// similar to Interferon-activable protein 204 (Ifi-204) (Interferon-inducible protein …	Ifi203 /// Ifi204 /// Ifi205 /// LOC100040462 /// LOC100044072 /// LOC100048634 /// LOC192690 /// LOC640890 /// Mnda	1452348_s_at	100040462 /// Ifi203 /// Ifi204 /// Ifi205 /// LOC192690 /// LOC640890 /// Mnda	predicted gene, 100040462 /// interferon activated gene 203 /// interferon activated gene 204 /// interferon activated gene 205 /// similar to interferon activated gene 205 /// similar to Interferon-activatable protein 205 (IFI-205) (D3 protein) /// myeloid cell nuclear differentiation antigen	NM_001033450 /// NM_001045481 /// NM_008328 /// NM_008329 /// NM_172648 /// XM_001474715 /// XR_031554 /// XR_034826	1.04957	3.00574	3.05739	0.911832	3.50157	3.07768	0.310346	2.363	1.52213	0.642309	2.10539	2.10442	451.927	1452348_s_at	2.11	2.8	1.87	2.34	0.685643	-0.69	-0.47
1452349_x_at	interferon activated gene 205 /// myeloid cell nuclear differentiation antigen	Ifi205 /// Mnda	1452349_x_at	Ifi205 /// Mnda	interferon activated gene 205 /// myeloid cell nuclear differentiation antigen	NM_001033450 /// NM_172648	1.4291	3.77657	4.37933	1.81309	3.86187	3.74494	0.472738	1.98277	2.45453	0.955401	2.53398	2.52782	325.034	1452349_x_at	2.53	2.84	2	2.41	1.42641	-0.31	-0.41
1452353_at	G protein-coupled receptor 155	Gpr155	1452353_at	Gpr155	G protein-coupled receptor 155	NM_001080707	-0.305243	0.410324	0.193518	-0.0253305	-0.168564	-0.097212	-0.119007	1.72975	1.95659	0.385851	1.12372	1.17584	n.a.	1452353_at	-0.441229	1.32877	3.57323	4.5531	-1.25456	-1.77	-0.979878
1452397_at	RIKEN cDNA 2810474O19 gene	2810474O19Rik	1452397_at	2810474O19Rik	RIKEN cDNA 2810474O19 gene	NM_026054	0.0530165	0.214127	0.291616	0.343254	0.20928	-0.0722941	0.0793842	0.912877	0.99554	0.218227	0.554657	0.71257	148.152	1452397_at	0.14	0.47	0.36	1.27	0.741181	-0.33	-0.91
1452410_a_at	feline sarcoma oncogene	Fes	1452410_a_at	Fes	feline sarcoma oncogene	NM_010194	-0.162862	-0.129601	-0.0521614	-0.0715198	0.144661	-0.00694018	-0.0242931	0.500478	0.562052	0.0572322	0.583015	0.409032	n.a.	1452410_a_at	0.486526	0.826545	1.58305	2.1399	0.122012	-0.340019	-0.556848
1452428_a_at	beta-2 microglobulin	B2m	1452428_a_at	B2m	beta-2 microglobulin	NM_009735	0.546042	1.82823	1.75501	0.366701	1.36376	0.58911	0.379551	1.4716	1.3742	0.178017	1.35649	0.489145	853.915	1452428_a_at	1.01	1.26	1	1.23	0.25152	-0.25	-0.23
1452519_a_at	zinc finger protein 36	Zfp36	1452519_a_at	Zfp36	zinc finger protein 36	NM_011756	0.311791	0.665745	0.515281	0.75082	0.686526	0.504774	1.26567	1.05386	1.32535	1.19847	1.28112	0.94891	30.3862	1452519_a_at	0.12	0.35	0.39	0.77	0.288814	-0.23	-0.38
1452676_a_at	polyribonucleotide nucleotidyltransferase 1 /// similar to polynucleotide phosphorylase-like protein	LOC100044383 /// Pnpt1	1452676_a_at	Pnpt1	polyribonucleotide nucleotidyltransferase 1	NM_027869	-0.032039	1.93972	3.25475	0.200112	2.22389	2.05685	0.0386909	0.784813	0.89488	-0.0750268	0.558938	0.575661	688.645	1452676_a_at	1.4	2.79	0.69	1.64	-0.425759	-1.39	-0.95
1452677_at	polyribonucleotide nucleotidyltransferase 1 /// similar to polynucleotide phosphorylase-like protein	LOC100044383 /// Pnpt1	1452677_at	Pnpt1	polyribonucleotide nucleotidyltransferase 1	NM_027869	0.0824163	1.9289	2.82893	0.449114	2.02355	2.45931	-0.073049	0.905231	0.822131	0.147592	0.40711	0.591466	346.924	1452677_at	1.63	2.99	0.72	2	-0.165279	-1.36	-1.28
1452880_at	zinc finger, HIT type 3	Znhit3	1452880_at	Znhit3	zinc finger, HIT type 3	NM_001005223	-0.0921911	0.109266	-0.135553	-0.0123795	-0.160895	-0.158707	0.903117	1.38071	2.13182	0.424786	0.643735	0.309251	423.681	1452880_at	0.16	0.18	1.55	2.42	-0.124145	-0.02	-0.87
1452922_at	protein phosphatase 1, regulatory subunit 3D	Ppp1r3d	1452922_at	Ppp1r3d	protein phosphatase 1, regulatory subunit 3D	NM_001085501 /// XM_141580 /// XM_914303	0.291877	1.13669	-0.339429	0.10645	-0.474634	0.00675613	1.31643	2.31492	1.9333	0.372618	0.328031	0.0967318	173.958	1452922_at	-0.08	0.69	2.84	5.56	-1.23821	-0.77	-2.72
1452968_at	collagen triple helix repeat containing 1	Cthrc1	1452968_at	Cthrc1	collagen triple helix repeat containing 1	NM_026778	0.0471701	0.0341559	-0.393527	-0.107637	-0.485365	-0.264782	0.186435	0.159397	-0.295036	-0.186549	-1.5211	-0.652507	1922	1452968_at	0.28	0.25	-0.1	-0.3	-1.42669	0.03	0.2
1452973_at	protein phosphatase 1K (PP2C domain containing)	Ppm1k	1452973_at	Ppm1k	protein phosphatase 1K (PP2C domain containing)	NM_175523	0.235348	1.43339	2.1178	0.0473914	1.51691	2.00893	0.182589	0.996093	1.26551	-0.178409	0.196261	0.146593	260.64	1452973_at	0.15	1.57	0.36	1.85	0.194854	-1.42	-1.49
1453004_at	RIKEN cDNA 3110004L20 gene	3110004L20Rik	1453004_at	Slc22a23	solute carrier family 22, member 23	NM_001033167	-0.0305387	-0.388645	0.134114	0.132332	-0.222441	-0.0525763	-0.0391017	-0.394074	0.189039	0.397359	-0.863962	-0.707297	150.122	1453004_at	-0.49	0.1	-0.25	0.11	0.146349	-0.59	-0.36
1453005_at	PRP31 pre-mRNA processing factor 31 homolog (yeast)	Prpf31	1453005_at	Prpf31	PRP31 pre-mRNA processing factor 31 homolog (yeast)	NM_001159714 /// NM_027328	0.0507187	0.0530761	0.0868332	-0.0162088	-0.0561992	-0.0027035	1.34092	0.828411	1.19754	0.47153	0.719092	0.487451	163.124	1453005_at	0.59	0.35	0.82	2.34	-0.730265	0.24	-1.52
1453035_at	limb and neural patterns	Lnp	1453035_at	Lnp	limb and neural patterns	NM_001110209 /// NM_027133	0.019569	0.965544	0.0572773	-0.0374643	0.578477	0.625247	-0.0157602	1.2101	0.0432933	-0.0707039	-0.110178	-0.0059373	778.946	1453035_at	-0.29	0.09	-0.09	0.12	-0.531967	-0.38	-0.21
1453080_at	apolipoprotein L 7a	Apol7a	1453080_at	Apol7a	apolipoprotein L 7a	NM_029419	-0.00861242	0.709594	0.716762	0.0365322	3.00437	2.66806	-0.0438723	0.0578043	0.0507094	0.0276782	2.49122	0.935409	n.a.	1453080_at	0.37258	3.53595	-0.0539518	0.442605	0.00952553	-3.16337	-0.496556
1453183_at	RIKEN cDNA 1110034A24 gene	1110034A24Rik	1453183_at	1110034A24Rik	RIKEN cDNA 1110034A24 gene	NM_027269	-0.175785	-0.106315	-0.125026	-0.0123341	-0.134559	-0.162584	-0.0264312	0.171823	0.925571	0.0181954	-0.193085	-0.16413	215.79	1453183_at	0.06	0.25	0.62	1.26	-1.58035	-0.19	-0.64
1453196_a_at	2'-5' oligoadenylate synthetase-like 2	Oasl2	1453196_a_at	Oasl2	2'-5' oligoadenylate synthetase-like 2	NM_011854	2.40558	4.30765	5.85975	2.05627	8.53728	7.91479	0.717103	1.05463	2.04518	0.20832	6.879	6.16952	n.a.	1453196_a_at	5.61	6.85	3.28	3.29	0.227132	-1.24	-0.01
1453222_at	genetic suppressor element 1	Gse1	1453222_at	Gse1	genetic suppressor element 1	NM_001145896 /// NM_001145897 /// NM_198671	-0.189359	0.306746	-0.758544	0.155502	-0.217468	-0.284176	-0.151942	0.103693	-0.833305	-0.116364	-0.970829	-1.18557	n.a.	1453222_at	1.25	0.42	0.07	-0.86	0.979544	0.83	0.93
1453228_at	syntaxin 11	Stx11	1453228_at	Stx11	syntaxin 11	XM_001472888 /// XM_001473721 /// XM_203312 /// XM_896683 /// XM_896707 /// XM_920202 /// XM_920212 /// XM_920225	0.0350312	0.544886	0.640817	0.0553761	0.0282841	0.488424	0.3841	0.897789	1.02549	0.634299	0.44783	0.58693	144.425	1453228_at	0.27	0.4	1.39	1.47	1.77232	-0.13	-0.08
1453299_a_at	purine-nucleoside phosphorylase /// similar to purine nucleoside phosphorylase	LOC100045567 /// LOC667034 /// Pnp	1453299_a_at	LOC100045567 /// Pnp1 /// Pnp2	similar to purine nucleoside phosphorylase /// purine-nucleoside phosphorylase 1 /// purine-nucleoside phosphorylase 2	NM_001123371 /// NM_013632 /// XM_001474536 /// XM_992876 /// XM_992906	1.25697	2.58374	3.18144	0.712786	2.33677	2.07047	0.573802	1.05465	1.58793	0.0975661	1.42255	1.02926	691.236	1453299_a_at	1.68	2.63	1.02	1.98	0.329219	-0.95	-0.96
1453304_s_at	lymphocyte antigen 6 complex, locus E	Ly6e	1453304_s_at	Ly6e	lymphocyte antigen 6 complex, locus E	NM_008529	-0.00725259	0.677151	1.51208	0.45976	2.13832	0.895115	0.119814	0.736698	1.11398	-0.00167421	1.14959	0.52312	1035.35	1453304_s_at	0.49	0.5	1	0.12	-0.129974	-0.01	0.88
1453345_at	NIPA-like domain containing 1	Npal1	1453345_at	Nipal1	NIPA-like domain containing 1	NM_001081205	-0.0464214	0.0344126	0.0935732	0.00108344	-0.0741593	0.0637406	-0.000708068	0.206749	0.381796	0.559321	0.755839	0.786201	45.0614	1453345_at	0	0	0.09	-0.14	0.160217	0	0.23
1453392_at	RIKEN cDNA 1810054D07 gene	1810054D07Rik	1453392_at	Ttc39b	tetratricopeptide repeat domain 39B	NM_027238	0.0317353	-0.280777	-0.0797022	-0.0834265	-0.146934	0.00825466	-0.0431441	0.75146	0.331571	0.500004	0.958581	1.10501	294.461	1453392_at	0.28	0.24	1.53	1.66	-0.0286806	0.04	-0.13
1453470_a_at	guanine nucleotide binding protein, alpha 13	Gna13	1453470_a_at	Gna13	guanine nucleotide binding protein, alpha 13	NM_010303	-0.174036	0.548266	0.41203	0.321363	0.311656	0.280751	-0.126461	0.89596	-0.0549791	0.378214	0.466136	1.00001	n.a.	1453470_a_at	-0.0744351	-0.00858144	0.0190641	-0.00872004	-0.37588	-0.0658536	0.0277842
1453524_at	RIKEN cDNA 5530401D11 gene	5530401D11Rik	1453524_at	Kif5b	Kinesin family member 5B (Kif5b), mRNA	NM_008448	0.218567	0.226805	-0.181093	-0.0823682	0.861259	0.187732	-0.110675	0.292444	-0.144951	0.520617	0.720588	0.0900821	77.4759	1453524_at	-0.03	-0.58	-0.67	-0.74	0.533042	0.55	0.07
1453582_at	choline kinase alpha	Chka	1453582_at	Chka	choline kinase alpha	NM_001025566 /// NM_013490	0.149982	0.0877393	-0.0509738	0.479782	0.471445	0.13577	0.712073	0.711622	1.09203	1.30332	1.29054	0.796843	65.4653	1453582_at	0.21	0.25	1.19	1.38	1.16841	-0.04	-0.19
1453646_at	RIKEN cDNA 3110005L21 gene	3110005L21Rik	1453646_at	3110005L21Rik	RIKEN cDNA 3110005L21 gene	---	0.250825	1.23647	0.218724	0.110772	1.29156	0.264939	0.189231	1.21875	-0.280653	-0.298622	1.71636	0.709586	189.639	1453646_at	0.3	0.86	-0.06	-1.73	0.0550354	-0.56	1.67
1453913_a_at	transporter 2, ATP-binding cassette, sub-family B (MDR/TAP)	Tap2	1453913_a_at	Tap2	transporter 2, ATP-binding cassette, sub-family B (MDR/TAP)	NM_011530	0.223047	0.809805	1.65311	0.214681	2.11196	1.79403	0.106855	0.639334	1.47462	0.0154053	3.90681	2.80782	654.988	1453913_a_at	0.26	0.45	1.52	0.31	-0.315035	-0.19	1.21
1453939_x_at	similar to ISG15 ubiquitin-like modifier	LOC677168	1453939_x_at	677168	predicted gene, 677168	XR_005074 /// XR_034969	0.687143	1.39822	2.0483	0.176965	2.4412	2.51485	0.0882035	0.0809791	0.228632	0.0179519	0.971007	0.888777	n.a.	1453939_x_at	1.16	1.71	0.11	0.2	0.0431393	-0.55	-0.09
1454045_a_at	phosphatidylglycerophosphate synthase 1	Pgs1	1454045_a_at	Pgs1	phosphatidylglycerophosphate synthase 1	NM_133757	0.0585103	0.0715727	0.545667	-0.164397	0.418691	0.249424	0.185285	0.752773	1.56339	0.332128	1.31615	0.714319	164.551	1454045_a_at	0.28	0.54	1.52	2.01	0.0269718	-0.26	-0.49
1454046_x_at	phosphatidylglycerophosphate synthase 1	Pgs1	1454046_x_at	Pgs1	phosphatidylglycerophosphate synthase 1	NM_133757	0.103398	0.0850379	0.56256	0.212243	0.229015	0.242305	0.210227	0.749989	1.59825	0.365157	1.15629	0.60078	152.333	1454046_x_at	0.34	0.46	1.48	1.97	0.0735247	-0.12	-0.49
1454200_at	zinc finger E-box binding homeobox 2	Zeb2	1454200_at	Zeb2	zinc finger E-box binding homeobox 2	NM_015753	-0.0826591	0.15731	-0.00235492	-0.0296191	0.691175	0.210887	0.188087	0.525908	-0.0325677	0.516358	1.26642	0.386404	n.a.	1454200_at	0.03	0.2	0.73	-0.27	1.44381	-0.17	1
1454606_at	RIKEN cDNA 4933426M11 gene	4933426M11Rik	1454606_at	4933426M11Rik	RIKEN cDNA 4933426M11 gene	NM_178682	0.134977	-0.139854	0.439542	0.260325	0.0537379	0.0978868	0.176892	0.571599	1.32621	0.30885	0.596315	0.491329	n.a.	1454606_at	-0.3415	0.302344	1.96305	2.66565	-0.542935	-0.643844	-0.702604
1454708_at	actin-binding LIM protein 1	Ablim1	1454708_at	Ablim1	actin-binding LIM protein 1	NM_001103177 /// NM_001103178 /// NM_178688	-0.0312337	-0.127178	0.172434	-0.0315427	0.947913	0.862589	0.0218547	-0.38186	0.170733	-0.0913125	0.54348	-0.120369	172.581	1454708_at	0.11	0.03	0	-0.01	0.346375	0.08	0.01
1454733_at	nucleotide-binding oligomerization domain containing 1	Nod1	1454733_at	Nod1	nucleotide-binding oligomerization domain containing 1	NM_172729	0.000284328	-0.0131694	0.711694	0.341018	0.769588	0.737943	-0.177187	2.14904	2.66038	0.734819	2.78049	2.27269	315.719	1454733_at	0.38	0.49	4.25	4.25	-0.672056	-0.11	0
1454746_at	pleckstrin homology domain containing, family M (with RUN domain) member 1	Plekhm1	1454746_at	Plekhm1	pleckstrin homology domain containing, family M (with RUN domain) member 1	NM_183034	-0.088035	-0.0802716	-0.232729	0.129186	-0.0913712	0.151982	0.0992334	1.20674	2.07233	0.513012	1.20786	1.25545	175.885	1454746_at	0.27	1.08	2.64	3.47	-0.471692	-0.81	-0.83
1454755_at	inositol 1,4,5-trisphosphate 3-kinase C	Itpkc	1454755_at	Itpkc	inositol 1,4,5-trisphosphate 3-kinase C	NM_181593	-0.0955347	0.400556	0.32942	0.416781	-0.371898	-0.308669	1.18362	1.37031	2.29249	1.49607	0.399617	0.292231	31.3005	1454755_at	0.23	0.99	2.38	3.35	0.755573	-0.76	-0.97
1454757_s_at	DNA segment, Chr 12, ERATO Doi 647, expressed	D12Ertd647e	1454757_s_at	Ifi27l1	interferon, alpha-inducible protein 27 like 1	NM_026790 /// NM_194066 /// NM_194067 /// NM_194068 /// NM_194069	0.32412	2.01717	1.45705	0.194187	0.102839	0.199832	0.0788127	0.884683	1.09157	-0.0622801	0.811474	0.488475	1070.97	1454757_s_at	1.63	3.43	0.95	2.38	0.393518	-1.8	-1.43
1454783_at	interleukin 13 receptor, alpha 1	Il13ra1	1454783_at	Il13ra1	interleukin 13 receptor, alpha 1	NM_133990	0.0907179	1.50024	1.67711	0.2145	0.79036	0.773616	-0.0946562	1.80066	1.22461	0.278919	1.14334	0.93411	1028.24	1454783_at	0.48	1.64	1.42	2.08	-0.227536	-1.16	-0.66
1454788_at	ADP-ribosylation factor-like 4C /// similar to ADP-ribosylation factor-like protein 7	Arl4c /// LOC632433	1454788_at	Arl4c /// LOC632433	ADP-ribosylation factor-like 4C /// similar to ADP-ribosylation factor-like protein 7	NM_177305 /// XM_906533	-0.248431	-0.135607	-0.0988894	-0.0226403	0.227964	0.421348	-0.680587	-0.966799	-1.01738	-0.449683	-0.474237	-0.463654	42.231	1454788_at	-0.22	-0.08	-1.02	-0.92	-0.388761	-0.14	-0.1
1454799_at	RIKEN cDNA A230097K15 gene	A230097K15Rik	1454799_at	Agpat9	1-acylglycerol-3-phosphate O-acyltransferase 9	NM_172715	-0.0660745	0.46076	0.26514	-0.160886	0.746539	0.826037	-0.00589051	0.163872	0.441431	-0.0478213	0.855341	0.776077	216.063	1454799_at	0.35	0.45	1.74	2.53	1.44618	-0.1	-0.79
1454822_x_at	adenomatosis polyposis coli down-regulated 1	Apcdd1	1454822_x_at	Apcdd1	adenomatosis polyposis coli down-regulated 1	NM_133237	-0.107524	0.00102853	-0.222009	-0.101601	-0.2577	-0.068102	-0.228064	-0.685711	-1.00129	-0.26282	-0.830296	-0.547166	271.565	1454822_x_at	-0.27	-0.32	-1.1	-1.69	0.426151	0.05	0.59
1454867_at	meningioma 1	Mn1	1454867_at	Mn1	meningioma 1	NM_001081235	0.309065	-0.258891	-0.563449	0.0325618	0.0239751	-0.130574	0.321065	-0.954158	-1.17648	-0.635567	-0.264333	-0.574933	117.637	1454867_at	0	-0.18	-1.2	-1.76	-0.233535	0.18	0.56
1454882_at	l(3)mbt-like 3 (Drosophila)	L3mbtl3	1454882_at	L3mbtl3	l(3)mbt-like 3 (Drosophila)	NM_172787	-0.0513258	0.526924	0.0778661	0.0099402	-0.387434	-0.630882	-0.186847	0.150817	0.168074	-0.284497	-0.581801	-0.929938	222.5	1454882_at	-0.44	0.14	-0.74	-0.4	-0.493922	-0.58	-0.34
1454889_x_at	transmembrane and coiled coil domains 3	Tmcc3	1454889_x_at	Tmcc3	transmembrane and coiled coil domains 3	NM_172051	0.11999	0.577815	0.716689	-0.0709866	1.30589	1.75073	0.323043	-0.32284	0.0984501	-0.330911	1.29344	1.53159	101.227	1454889_x_at	0.8	0.46	0.12	-0.09	0.265501	0.34	0.21
1454922_at	WD repeat domain 92	Wdr92	1454922_at	Wdr92	WD repeat domain 92	NM_178909	-0.0445754	-0.0940329	0.0314243	0.178691	0.0629351	-0.118999	0.140578	0.708184	0.620392	-0.242409	0.251514	0.151419	840.539	1454922_at	-0.182699	-0.146179	0.391244	1.01896	-0.735235	-0.0365197	-0.627718
1454976_at	superoxide dismutase 2, mitochondrial	Sod2	1454976_at	Sod2	superoxide dismutase 2, mitochondrial	NM_013671	0.0800165	0.811401	0.463181	0.0815983	-0.0219512	0.0656643	1.08349	2.39101	2.44102	0.582231	1.88285	1.44471	347.62	1454976_at	0.37	0.66	2.78	2.69	0.984086	-0.29	0.09
1454997_at	methionine sulfoxide reductase B3	Msrb3	1454997_at	Msrb3	methionine sulfoxide reductase B3	NM_177092	0.090803	0.213223	-0.381147	-0.14872	-0.138087	-0.0965609	0.0711656	0.0842273	-0.272812	-0.00319189	-0.219071	-0.0919177	418.747	1454997_at	1.13567	-0.00325518	1.12649	-0.0268393	1.70767	1.13893	1.15333
1455009_at	carboxypeptidase D /// similar to carboxypeptidase D	Cpd /// LOC100046781	1455009_at	Cpd	carboxypeptidase D	NM_007754	-0.00253474	0.785036	-0.027316	0.382041	0.0890937	0.114454	0.0857	1.38083	0.98065	0.253713	0.732357	0.511559	1023.5	1455009_at	-0.35	0.01	0.89	1.32	-0.318345	-0.36	-0.43
1455034_at	Nuclear receptor subfamily 4, group A, member 2	Nr4a2	1455034_at	Nr4a2	nuclear receptor subfamily 4, group A, member 2	NM_001139509 /// NM_013613	-0.263371	0.258189	-0.669888	0.035168	-0.342148	0.0204977	-0.820512	-0.441669	-1.25082	0.0498712	-0.529455	-0.516057	125.842	1455034_at	0.32	0.07	-0.17	-0.88	-1.07	0.25	0.71
1455051_at	ring finger protein 31	Rnf31	1455051_at	Rnf31	ring finger protein 31	NM_194346	0.299588	1.56711	1.6402	0.389835	1.57152	1.71942	1.02424	1.86163	1.77537	0.399883	1.96424	1.4539	275.27	1455051_at	2.11	2.17	2.62	2.97	-0.560861	-0.06	-0.35
1455070_at	DCP2 decapping enzyme homolog (S. cerevisiae)	Dcp2	1455070_at	Dcp2	DCP2 decapping enzyme homolog (S. cerevisiae)	NM_027490 /// XM_140308 /// XM_975674	0.0765752	-0.201869	2.05144	0.0846078	1.41658	1.41671	0.00375903	-0.162228	0.0679176	-0.000244268	0.937406	0.788738	187.665	1455070_at	1.02	1.43	0.16	-0.12	-0.48126	-0.41	0.28
1455114_at	cyclin O	Ccno	1455114_at	Ccno	cyclin O	NM_001081062	0.051509	-0.0366175	0.0114014	-0.0652652	-0.457515	-0.0479228	1.03024	1.04245	1.47207	-0.0717088	0.894254	0.364058	200.066	1455114_at	0.31	0.37	1.19	1.25	0.417812	-0.06	-0.06
1455143_at	neuroligin 2	Nlgn2	1455143_at	Nlgn2	neuroligin 2	NM_198862	0.334775	0.944291	1.24799	0.35609	1.45478	1.17662	0.102818	0.435991	0.559967	0.0024009	0.335518	0.0734284	362.109	1455143_at	0.48	1.07	0.4	-0.37	-0.357254	-0.59	0.77
1455197_at	Rho family GTPase 1	Rnd1	1455197_at	Rnd1	Rho family GTPase 1	NM_172612	0.021704	1.04224	1.12532	1.07901	0.139746	0.067805	2.5724	3.19913	4.04979	3.44299	2.81304	2.22159	30.4031	1455197_at	0.69	0.27	3.15	1.94	2.91	0.42	1.21
1455238_at	melanoma associated antigen (mutated) 1-like 1	Mum1l1	1455238_at	Mum1l1	melanoma associated antigen (mutated) 1-like 1	NM_175541	-0.137986	0.372947	-0.133468	-0.253694	-0.238169	-0.317491	-0.336978	-0.30868	-0.806058	-0.209763	-0.639706	-0.660418	500.208	1455238_at	-0.34	0.08	-1.04	-0.69	1.62892	-0.42	-0.35
1455287_at	cyclin-dependent kinase 6	Cdk6	1455287_at	Cdk6	cyclin-dependent kinase 6	NM_009873	0.0478386	0.021006	0.0819974	-0.0695058	-0.0205127	0.0719278	-0.0643979	-0.305904	0.0718939	-0.0716266	1.06385	0.859804	219.775	1455287_at	0.18	-0.09	-0.05	0.16	-0.086567	0.27	-0.21
1455320_at	expressed sequence AI480535	AI480535	1455342_at	A230083H22Rik	RIKEN cDNA A230083H22 gene	XR_032740 /// XR_035391	0.257151	1.44997	2.64667	0.130425	1.52581	1.28713	0.275721	1.30132	2.33502	0.193256	1.8623	1.31817	480.836	1455320_at	0.57	2.18	1.05	2.69	-1.06224	-1.61	-1.64
1455342_at	RIKEN cDNA A230083H22 gene	A230083H22Rik	1455476_a_at	Gse1	genetic suppressor element 1	NM_001145896 /// NM_001145897 /// NM_198671	0.230648	0.140483	-0.31559	-0.22101	-0.00679002	-0.00523708	0.11281	-0.294199	0.0742208	-0.292873	2.01901	1.16742	480.279	1455342_at	-0.29	0.3	-0.18	-0.16	0.143105	-0.59	-0.02
1455476_a_at	genetic suppressor element 1	Gse1	1455489_at	Lrrtm2	leucine rich repeat transmembrane neuronal 2	NM_178005	-0.193655	-0.025981	-0.285575	0.324105	-0.0319325	-0.155201	-0.117206	-0.330126	-0.514066	0.252442	-0.381983	-0.616253	59.8692	1455476_a_at	0.8	0.34	0.24	-0.82	1.1236	0.46	1.06
1455489_at	leucine rich repeat transmembrane neuronal 2	Lrrtm2	1455500_at	Rnf213	ring finger protein 213	NM_001040005 /// XM_001476651 /// XM_001477846	-0.0275827	0.368272	0.162334	-0.0131609	0.327642	-0.125604	0.681935	2.16014	0.760471	0.319518	2.28607	1.16667	n.a.	1455489_at	-0.09	1.02	2.72	4.85	0.014073	-1.11	-2.13
1455500_at	ring finger protein 213	Rnf213	1455510_at	---	---	---	0.0871791	1.93045	3.81016	0.728212	5.18105	4.69617	0.0677977	0.298068	0.593028	-0.0739144	3.31745	2.63611	325.603	1455500_at	2.75	4.36	0.97	2.49	-0.68194	-1.61	-1.52
1455510_at	hypothetical protein LOC100039483	LOC100039483	1455550_x_at	Serinc3	serine incorporator 3	NM_012032	0.210675	0.217768	-0.184185	-0.0134081	0.344856	-0.114509	0.568278	0.734009	0.579683	0.884047	0.990302	0.599986	110.854	1455510_at	0.12	-0.11	0.52	0.75	-0.355923	0.23	-0.23
1455550_x_at							-0.000623722	0.491872	0.180298	0.0594507	-0.0779902	-0.0155615	0.0496811	1.25726	1.30377	0.247638	0.0371314	0.237823	639.821	1455550_x_at	-0.0467113	0.175722	1.15612	1.49642	-0.00539601	-0.222433	-0.340296
1455581_x_at	hypothetical protein 9530028C05	9530028C05	1455581_x_at	9530028C05	hypothetical protein 9530028C05	---	0.528139	2.86726	3.58871	1.25471	4.23615	4.35878	0.19294	0.667884	0.365883	0.113399	2.07169	2.38862	189.108	1455581_x_at	3.59	5.27	1.69	2.85	-0.517789	-1.68	-1.16
1455606_at	cDNA sequence BC004022	BC004022	1455606_at	N4bp1	NEDD4 binding protein 1	XM_894155 /// XM_988455	0.247185	1.4704	2.74802	0.43108	1.81136	1.81762	0.1536	0.337944	0.568027	-0.343636	0.906042	0.913004	195.449	1455606_at	1.49	3.15	0.89	1.14	-0.639108	-1.66	-0.25
1455616_at	expressed sequence AI586002	AI586002	1455616_at	Aebp2	AE binding protein 2	NM_001005605 /// NM_009637 /// NM_178803	0.0300136	-0.0710654	0.001446	0.256351	0.0576744	-0.158087	0.805375	0.500211	1.00588	0.969482	1.31533	1.14254	107.312	1455616_at	0.26	0.09	0.8	1.43	-0.339783	0.17	-0.63
1455646_at	RIKEN cDNA 2010004M13 gene	2010004M13Rik	1455646_at	2010004M13Rik	RIKEN cDNA 2010004M13 gene	---	-0.216786	-0.545379	-0.0723562	0.119736	-0.263175	-0.140717	-0.911362	-1.14011	-1.22997	-0.0118151	-0.831458	-0.473951	113.484	1455646_at	0.28	-0.11	-0.15	-0.63	0.198597	0.39	0.48
1455687_at	intestinal cell kinase	Ick	1455687_at	Ick	intestinal cell kinase	NM_019987	0.577157	-0.147283	0.310944	-0.147281	-0.422526	-0.0737598	0.58175	-0.0196336	0.191867	-0.116108	-0.214244	-0.174108	n.a.	1455687_at	-0.847199	0.103288	-1.24196	-0.157851	-1.26875	-0.950487	-1.08411
1455699_at	branched chain aminotransferase 1, cytosolic	Bcat1	1455699_at	Bcat1	branched chain aminotransferase 1, cytosolic	NM_001024468 /// NM_007532	0.17235	-0.093692	0.240643	0.26431	-0.0528798	0.0890016	-0.0921243	0.0449975	0.664907	0.419307	1.05803	0.347589	62.6865	1455699_at	-0.375443	-0.0803108	0.221645	1.76324	-2.2682	-0.295132	-1.5416
1455768_at	Niemann Pick type C2	Npc2	1455768_at	Npc2	Niemann Pick type C2	NM_023409	0.968323	1.84008	2.04532	0.258124	1.63754	1.0208	-0.208114	-0.0661065	0.143683	-0.0519579	0.159392	0.0792146	477.918	1455768_at	1.02	2.09	-0.18	-0.58	-0.736289	-1.07	0.4
1455859_at	RIKEN cDNA A330021E22 gene	A330021E22Rik	1455859_at	A330021E22Rik	RIKEN cDNA A330021E22 gene	NM_172447	-0.0119334	-0.607409	0.21357	-0.056865	-0.129942	-0.0676402	-0.0519243	-0.274111	0.216117	0.0713858	0.84265	0.655582	251.506	1455859_at	-0.36	0.32	0.91	1.86	0.971547	-0.68	-0.95
1455869_at	Transcribed locus	---					0.381532	0.346438	0.799234	0.272426	0.462319	0.513432	0.769739	0.617163	1.10411	0.477734	0.815302	0.568038	160.892	1455869_at	0.3	0.67	0.77	1.04	1.18049	-0.37	-0.27
1455899_x_at	suppressor of cytokine signaling 3	Socs3	1455899_x_at	Socs3	suppressor of cytokine signaling 3	NM_007707	0.56038	1.78405	1.96905	2.16706	-0.0224441	0.0971825	2.79674	2.89882	3.45325	3.98226	2.55496	3.13508	37.5834	1455899_x_at	0.7	0.78	2.5	2.87	-0.149639	-0.08	-0.37
1455900_x_at	transglutaminase 2, C polypeptide	Tgm2	1455900_x_at	Tgm2	transglutaminase 2, C polypeptide	NM_009373	-0.188608	0.722525	0.394073	0.0973506	0.158114	0.297338	0.314119	2.60518	2.52856	0.468228	2.76337	2.50995	523.536	1455900_x_at	-0.02	0.45	3.28	3.51	-0.503097	-0.47	-0.23
1455935_at	RIKEN cDNA 2410131K14 gene	2410131K14Rik	1455935_at	2410131K14Rik	RIKEN cDNA 2410131K14 gene	NM_001081236	-0.0223627	-0.480333	-0.439801	-0.859388	-0.808557	-0.051644	-0.0609588	-0.65466	-0.249419	-0.354862	-0.750153	-0.194453	140.184	1455935_at	0.17	0.12	0.14	-0.16	-1.57861	0.05	0.3
1455975_x_at	zinc finger protein 313	Zfp313	1455975_x_at	Rnf114	ring finger protein 114	NM_030743	0.133927	0.1564	0.482336	-0.0160276	0.915246	0.761818	0.214909	0.0811981	0.368103	0.104264	1.39545	1.00185	176.109	1455975_x_at	0.56	0.37	0.84	0.31	0.256881	0.19	0.53
1456060_at	avian musculoaponeurotic fibrosarcoma (v-maf) AS42 oncogene homolog /// similar to c-Maf long form	LOC100047419 /// Maf	1456060_at	Maf	avian musculoaponeurotic fibrosarcoma (v-maf) AS42 oncogene homolog	NM_001025577	0.188307	0.19837	-0.330892	-0.136266	-0.223828	-0.43083	-0.0767155	-0.0366701	-0.494614	0.244316	-0.874752	-0.824418	456.973	1456060_at	-0.62	-0.2	-1.68	-1.15	0.851148	-0.42	-0.53
1456098_a_at	engulfment and cell motility 2, ced-12 homolog (C. elegans)	Elmo2	1456098_a_at	Elmo2	engulfment and cell motility 2, ced-12 homolog (C. elegans)	NM_080287 /// NM_207705 /// NM_207706	-0.112726	-0.100256	0.131923	0.0242292	-0.029938	-0.175412	-0.0498231	0.747383	1.2958	-0.0589675	0.833599	0.814062	464.932	1456098_a_at	-0.14681	0.256326	1.25525	1.81068	-0.263782	-0.403136	-0.555427
1456103_at	promyelocytic leukemia	Pml	1456103_at	Pml	promyelocytic leukemia	NM_008884 /// NM_178087	0.479739	1.64268	1.92173	0.303665	2.14075	2.12085	0.0430668	0.531111	0.837079	-0.369251	0.882154	0.768003	328.351	1456103_at	1.32	3.02	0.88	1.51	0.0446544	-1.7	-0.63
1456212_x_at	suppressor of cytokine signaling 3	Socs3	1456212_x_at	Socs3	suppressor of cytokine signaling 3	NM_007707	0.585376	2.06884	1.76451	2.07703	-0.0175134	0.342786	2.55311	3.49774	3.85629	3.66723	2.86796	3.24199	45.933	1456212_x_at	0.46	1.11	2.85	3.46	-0.449084	-0.65	-0.61
1456223_at	Transcribed locus	---	1456223_at	---	---	---	0.266259	0.249863	0.461737	0.334187	0.107128	0.214999	1.26142	1.38368	1.72421	1.26462	1.73838	1.68675	59.3926	1456223_at	0.31	0.39	1.45	2.16	-0.270836	-0.08	-0.71
1456225_x_at	tribbles homolog 3 (Drosophila)	Trib3	1456225_x_at	Trib3	tribbles homolog 3 (Drosophila)	NM_175093	-0.0204617	0.359321	0.310835	-0.135116	-0.193057	-0.0905004	0.365978	0.250092	1.47	-0.0526564	0.368915	0.507136	156.213	1456225_x_at	0.32	0.73	1.18	2.83	-2.32505	-0.41	-1.65
1456250_x_at	transforming growth factor, beta induced	Tgfbi	1456250_x_at	Tgfbi	transforming growth factor, beta induced	NM_009369	-0.173313	0.0293411	0.52374	-0.331016	0.192061	-0.320335	-0.0957974	1.26324	1.85339	0.328987	0.252075	0.742928	938.226	1456250_x_at	0.07	0.28	1.61	1.58	0.216375	-0.21	0.03
1456251_x_at	translocator protein	Tspo	1456251_x_at	Tspo	translocator protein	NM_009775	0.258764	1.02384	1.51499	-0.123565	1.67567	0.576915	-0.129966	-0.035759	0.213081	-0.286673	0.173839	0.14934	8492.39	1456251_x_at	0.58	0.37	0.12	-0.57	0.195851	0.21	0.69
1456545_at	interleukin 18 receptor accessory protein	Il18rap	1456545_at	Il18rap	interleukin 18 receptor accessory protein	NM_010553	-0.221493	0.654363	0.170156	-0.484099	0.0929595	0.383814	0.192472	3.04658	3.43948	0.798192	3.30575	2.90763	n.a.	1456545_at	0.32	1.13	3.47	4.93	0.388403	-0.81	-1.46
1456606_a_at	carbohydrate sulfotransferase 11 /// phosphatase and actin regulator 1	Chst11 /// Phactr1	1456606_a_at	Chst11 /// Phactr1	carbohydrate sulfotransferase 11 /// phosphatase and actin regulator 1	NM_001005740 /// NM_001005748 /// NM_021439 /// NM_198419	0.0729799	-0.173234	-0.120424	0.435	0.442382	0.100438	0.0668594	-0.259312	-0.146198	0.133148	1.16443	0.274366	143.84	1456606_a_at	-0.1	0.2	-0.26	-0.03	0.181095	-0.3	-0.23
1456658_at	actin, alpha 2, smooth muscle, aorta	Acta2	1456658_at	Acta2	actin, alpha 2, smooth muscle, aorta	NM_007392	0.673544	0.57273	0.781822	-0.003249	0.0954841	0.0192059	0.84353	1.41867	2.04435	0.0405122	0.44306	0.00883673	n.a.	1456658_at	-2.07	0.19	-0.2	0.51	0.770845	-2.26	-0.71
1456808_at	---	---	1456808_at	---	---	---	0.684092	1.27014	0.646193	0.638888	0.25907	-0.0695344	0.647016	2.5382	2.45138	2.38624	1.11811	0.423085	170.56	1456808_at	0.38	0.4	2.08	2.51	0.190123	-0.02	-0.43
1456810_at	vacuolar protein sorting 54 (yeast)	Vps54	1456810_at	Vps54	vacuolar protein sorting 54 (yeast)	NM_139061	0.402319	0.262366	0.495867	0.159953	0.975578	0.255385	0.00735238	-0.437253	-0.0816637	0.227836	1.19809	-0.045053	94.1075	1456810_at	0.04	0.21	-0.33	-0.58	-0.010057	-0.17	0.25
1456862_at	sine oculis-related homeobox 4 homolog (Drosophila)	Six4	1456862_at	Six4	sine oculis-related homeobox 4 homolog (Drosophila)	NM_011382	0.0949282	0.355271	-0.516843	-0.191259	-0.149236	-0.244695	0.00535522	-0.353751	-1.32251	-0.0960389	-0.784516	-0.636473	104.022	1456862_at	0.17	-0.22	-0.83	-1.73	0.193987	0.39	0.9
1456890_at	DEAD (Asp-Glu-Ala-Asp) box polypeptide 58	Ddx58	1456890_at	Ddx58	DEAD (Asp-Glu-Ala-Asp) box polypeptide 58	NM_172689	0.11839	2.30308	4.06822	0.793652	4.53375	4.09752	-0.226009	0.321392	0.123693	0.0166803	2.68477	1.73246	319.174	1456890_at	4.04	5.6	0.55	2.34	0.235287	-1.56	-1.79
1456906_at	0 day neonate lung cDNA, RIKEN full-length enriched library, clone:E030037M23 product:unclassifiable, full insert sequence	---	1456906_at	---	---	---	0.592262	0.0817742	0.556506	0.123291	1.29892	0.567001	0.247474	-0.49081	-0.0497033	-0.508857	0.462105	0.108312	67.743	1456906_at	0.1	0.57	-0.45	-0.84	2.03366	-0.47	0.39
1456907_at	chemokine (C-X-C motif) ligand 9	Cxcl9	1456907_at	Cxcl9	chemokine (C-X-C motif) ligand 9	NM_008599	-0.0129822	0.0373935	0.117907	0.0460004	-0.0415692	-0.00833885	0.0287408	0.403329	1.02439	0.04764	1.37897	1.62629	n.a.	1456907_at	0	0.592227	0.969683	6.499	0.0214042	-0.592227	-5.52932
1456956_at	IKAROS family zinc finger 2	Ikzf2	1456956_at	Ikzf2	IKAROS family zinc finger 2	NM_011770	0.365462	0.0540011	0.791241	-0.10222	0.525541	-0.0277917	0.641645	1.02273	2.4938	0.229801	1.11385	0.501947	84.6019	1456956_at	0.44	0.45	2.46	2.06	2.39387	-0.01	0.4
1457035_at	expressed sequence AI607873	AI607873	1457035_at	AI607873	expressed sequence AI607873	XM_001479984 /// XM_980696	-0.0570693	1.55841	2.62416	0.464361	2.41773	1.61091	-0.157319	1.37873	1.38391	0.314659	1.05921	0.321779	217.026	1457035_at	1.52	2.28	1.76	2.79	1.67586	-0.76	-1.03
1457173_at	Expressed sequence BB217526	BB217526	1457173_at	---	---	---	0.20884	-0.027962	0.277508	0.0745065	0.896971	0.0237978	0.148186	-0.176132	0.264523	0.324758	1.06289	0.172793	63.2584	1457173_at	-0.13	0.04	-0.32	-0.27	0.515938	-0.17	-0.05
1457174_at	expressed sequence AU015680	AU015680	1457174_at	AU015680	expressed sequence AU015680	---	0.684776	0.364289	1.02235	0.689785	0.547766	0.186582	0.639189	0.130854	1.24738	0.602292	0.951015	0.103808	132.503	1457174_at	1.08	0.86	1.16	1.85	-0.425046	0.22	-0.69
1457191_at	---	---	1457191_at	---	---	---	0.370092	0.118258	-0.377373	0.0522736	0.288999	-0.258453	0.241622	0.885135	1.21152	1.01084	0.793338	0.519748	241.079	1457191_at	-0.09	0.14	1.05	1.14	1.1713	-0.23	-0.09
1457231_at	---	---	1457231_at	---	---	---	0.0865645	-0.0278098	0.0539875	-0.0308215	-0.00933915	-0.12675	0.869309	0.642688	1.28341	0.45149	0.483745	-0.0461875	129.987	1457231_at	-0.02	-0.14	0.45	1.32	-0.00283523	0.12	-0.87
1457308_at	Adult male thymus cDNA, RIKEN full-length enriched library, clone:5830411M19 product:unclassifiable, full insert sequence	---	1457308_at	---	---	---	0.15954	0.489585	0.307322	0.0130416	0.0630236	-0.0028214	2.18776	1.97638	2.79528	1.03254	1.95188	0.335448	n.a.	1457308_at	0.22	0.11	2.35	2.59	-0.168127	0.11	-0.24
1457358_at	Adult male olfactory brain cDNA, RIKEN full-length enriched library, clone:6430408O03 product:unclassifiable, full insert sequence	---	1457358_at	---	---	---	0.908611	0.150901	-0.190553	-0.0964308	0.0424829	-0.215071	0.403262	0.121154	0.200141	0.225344	0.259084	-0.254933	244.026	1457358_at	-0.07	-0.02	0.18	-0.11	0.00118442	-0.05	0.29
1457360_at	Transcribed locus	---	1457360_at	---	---	---	0.141841	-0.269301	0.106041	0.103225	1.12662	-0.146277	0.0286526	-0.468772	-0.0836765	0.669709	1.43949	-0.0982109	105.606	1457360_at	-0.21	-0.23	-0.25	-0.43	0.00426391	0.02	0.18
1457404_at	Nuclear factor of kappa light polypeptide gene enhancer in B-cells inhibitor, zeta	Nfkbiz	1457404_at	Nfkbiz	INAP mRNA for IL-1 inducible nuclear ankyrin-repeat protein	NM_001159394 /// NM_001159395 /// NM_030612	0.354696	1.09732	0.592925	0.331688	0.321068	0.10015	0.521378	1.44796	1.12696	0.85405	0.939394	0.784671	53.8995	1457404_at	-0.08	0.04	0.43	0.22	2.34441	-0.12	0.21
1457475_at	expressed sequence C80993	C80993					-0.237727	0.295894	-0.0813329	0.0600722	0.0260652	-0.178454	-0.247757	0.232493	1.31938	0.337238	-0.0341027	-0.122075	n.a.	1457475_at	0.48	0.11	1.31	1.72	0.268716	0.37	-0.41
1457483_at	---	---	1457483_at	---	---	---	0.179729	0.372649	0.160755	0.415932	0.329282	-0.281603	0.320463	0.587196	0.45056	0.736537	1.04097	0.301412	85.5819	1457483_at	0.14	0.03	0.62	-0.21	1.81037	0.11	0.83
1457486_at	---	---	1457486_at	---	---	---	-0.20802	-0.25478	0.0987434	0.012607	0.836105	0.0587039	-0.765138	-0.823697	-0.502254	-0.142652	0.346986	0.0463452	5.51888	1457486_at	-0.44	-0.06	-0.91	-0.04	-1.90741	-0.38	-0.87
1457493_at	phosphatase and tensin homolog	Pten	1457493_at	Pten	phosphatase and tensin homolog	NM_008960	0.325161	0.183077	0.180627	0.00647922	0.318521	-0.211023	0.241098	0.851804	0.97542	0.458606	0.713083	0.0809482	41.402	1457493_at	-0.2	0.23	0.58	1.19	0.47944	-0.43	-0.61
1457577_at	---	---	1457577_at	---	---	---	-0.0916628	-0.440764	-0.0147449	-0.223922	0.893233	-0.147232	-0.591312	-1.13241	-0.694544	-0.470286	0.974817	-0.206824	5.51888	1457577_at	-0.58	-0.58	-0.92	-2.25	1.65287	0	1.33
1457644_s_at	chemokine (C-X-C motif) ligand 1	Cxcl1	1457644_s_at	Cxcl1	chemokine (C-X-C motif) ligand 1	NM_008176	-0.106915	0.168152	-0.0492752	-0.337825	-0.202176	-0.197291	0.161387	0.455534	0.292819	0.0838216	0.708773	1.12045	82.6636	1457644_s_at	0.21	-0.23	0.25	0.01	0.810053	0.44	0.24
1457666_s_at	interferon activated gene 202B	Ifi202b	1457666_s_at	Ifi202b	interferon activated gene 202B	NM_008327 /// NM_011940	0.938699	1.66774	1.79017	0.58801	1.89559	2.11847	0.545823	1.41576	1.49545	0.567311	1.65694	1.70606	183.791	1457666_s_at	1.16	0.76	1.17	1.04	0.886046	0.4	0.13
1457809_at	p300/CBP-associated factor /// predicted gene, EG330129	EG330129 /// Pcaf	1457809_at	EG330129 /// Kat2b	predicted gene, EG330129 /// K(lysine) acetyltransferase 2B	NM_020005 /// XM_284106 /// XM_906137	0.0489202	-0.0729417	0.554009	-0.00389011	1.52745	0.00423888	0.0138789	0.00125248	0.194813	0.0336293	2.19691	0.0576601	n.a.	1457809_at	0.02	0	0.01	0	0	0.02	0.01
1457824_at	Phospholipid scramblase 1	Plscr1	1457824_at	Plscr1	phospholipid scramblase 1	NM_011636	0.389349	0.656974	0.58577	0.225655	0.360655	0.12013	0.288435	0.798839	0.868396	0.800864	0.421546	0.107199	97.5338	1457824_at	0.41	0.17	0.55	0.54	0.656908	0.24	0.01
1457888_at	Transcribed locus	---	1457888_at	---	---	---	0.412681	0.0871454	0.272193	0.114915	1.19772	0.315102	0.118229	-0.681801	0.00550545	-0.468141	0.638479	0.173539	n.a.	1457888_at	-0.36	0.14	-1.05	-1.79	0.492061	-0.5	0.74
1457900_at	activating signal cointegrator 1 complex subunit 3	Ascc3	1457900_at	Ascc3	activating signal cointegrator 1 complex subunit 3	NM_001146089 /// NM_198007 /// XM_125617 /// XM_909518	0.523412	0.733902	1.07764	0.0968221	2.45741	0.584141	0.230628	-0.211467	-0.189034	-0.160325	1.11788	-0.256758	124.127	1457900_at	0.84	0.56	-0.15	-0.1	0.0172259	0.28	-0.05
1457910_at	---	---	1457910_at	---	---	---	-0.0122177	0.63115	0.0974698	0.155891	2.02022	0.000387477	-0.0713143	0.527631	0.295305	0.0958716	1.6479	-0.0113317	n.a.	1457910_at	0.24	-0.14	0.42	-0.63	0.573684	0.38	1.05
1457944_at	Activated spleen cDNA, RIKEN full-length enriched library, clone:F830029F03 product:hypothetical protein, full insert sequence	---	1457944_at	---	---	---	0.837337	0.670443	0.876395	0.873738	0.480447	0.212133	1.43831	1.08009	1.75203	1.71869	0.999899	0.707669	83.3108	1457944_at	0.35	2.07	1.36	3.49	-2.4078	-1.72	-2.13
1458068_at	---	---	1458068_at	---	---	---	0.0242649	0.435093	-0.186244	0.103011	0.282361	0.00862517	0.324683	0.952333	0.901334	0.415281	1.08467	0.00364172	n.a.	1458068_at	0.290047	0.177904	1.92864	2.33545	0.272442	0.112143	-0.406808
1458121_at	---	---					0.731101	0.327339	0.760892	-0.0489745	-0.201557	0.0582171	0.901099	1.77627	3.45962	1.29895	0.28191	0.0496304	n.a.	1458121_at	-0.15	-0.04	1.65	1.71	-0.34035	-0.11	-0.06
1458125_at	---	---	1458125_at	---	---	---	0.253862	0.53466	-0.0577972	0.0033701	1.06997	-0.449168	0.0643513	0.240513	0.186647	0.053477	1.14862	-0.655018	60.5416	1458125_at	0.12	-0.15	-0.17	-0.69	-0.517713	0.27	0.52
1458140_at	slit homolog 2 (Drosophila)	Slit2	1458140_at	Slit2	slit homolog 2 (Drosophila)	NM_178804	0.0661354	0.483961	-0.075797	-0.138036	0.402488	0.198873	-0.00275724	0.252176	-0.098496	0.033675	1.36476	0.950584	104.199	1458140_at	-0.38	0.07	-0.29	0.23	-0.021071	-0.45	-0.52
1458205_at	11 days embryo gonad cDNA, RIKEN full-length enriched library, clone:7030414N10 product:unclassifiable, full insert sequence	---	1458205_at	---	---	---	0.302052	0.4749	0.260663	-0.574137	0.0286075	-0.0428757	0.784046	0.759448	1.05835	-0.309351	0.590437	0.121442	292.421	1458205_at	-0.08	-0.03	0.09	-0.09	1.99755	-0.05	0.18
1458222_at	---	---	1458222_at	---	---	---	0.255982	0.548604	0.111037	0.816187	1.01807	-0.444083	-0.0270281	0.51124	0.270529	-0.053323	1.15567	0.0838384	54.4234	1458222_at	-0.28	-0.16	-0.35	-0.12	0.504478	-0.12	-0.23
1458263_at	Transcribed locus	---	1458263_at	---	---	---	0.0949021	-0.0377975	0.277412	-0.0132881	-0.014744	-0.612028	0.0518791	-0.799464	0.285861	-0.0113302	-0.1361	-0.529021	62.4709	1458263_at	0.05	0.12	-0.21	-0.23	0.671007	-0.07	0.02
1458279_at	Activated spleen cDNA, RIKEN full-length enriched library, clone:F830112J17 product:hypothetical protein, full insert sequence	---	1458279_at	---	---	---	0.497135	-0.123147	0.267055	-0.000183883	-0.0537317	0.0152666	0.369241	0.3927	2.29278	0.262793	0.0696673	0.0283211	n.a.	1458279_at	-0.0143907	-0.000694523	0.00264334	0	0.303976	-0.0136962	0.00264334
1458305_at	Transmembrane and tetratricopeptide repeat containing 3	Tmtc3					0.0503698	-0.213889	0.663935	-0.0138075	1.71863	0.00289814	-0.160481	-0.388459	0.451292	-0.129072	1.70824	0.00200212	n.a.	1458305_at	-0.01	-0.16	0.08	0.01	-0.330474	0.15	0.07
1458308_at	strawberry notch homolog 2 (Drosophila)	Sbno2	1458308_at	Sbno2	strawberry notch homolog 2 (Drosophila)	NM_183426	0.421	0.859231	0.210605	1.1889	0.0142596	-0.0769721	1.66632	2.10203	1.90264	2.24474	1.6408	1.4438	23.4844	1458308_at	0.99	0.35	2.3	1.03	2.39538	0.64	1.27
1458364_s_at	interferon alpha responsive gene	Ifrg15	1458364_s_at	Tor1aip1	torsin A interacting protein 1	NM_001160018 /// NM_001160019 /// NM_144791	0.0518666	0.895179	2.20596	0.124502	2.27525	2.24627	0.0117372	-0.0826616	0.0974011	-0.0525049	0.771236	0.462526	370.477	1458364_s_at	0.83	1.51	0.16	0.16	-0.308438	-0.68	0
1458450_at	zinc finger RNA binding protein	Zfr	1458450_at	Zfr	zinc finger RNA binding protein	NM_011767	0.319165	0.280088	0.00413187	0.0428902	0.855029	0.00558352	-0.0118326	0.52207	-0.176091	0.221468	0.539044	0.0863135	97.6529	1458450_at	0.06	-0.45	-0.51	-1.5	0.459503	0.51	0.99
1458469_at	Casitas B-lineage lymphoma b	Cblb	1458469_at	Cblb	Casitas B-lineage lymphoma b	NM_001033238	0.142751	1.03389	0.515187	0.56453	-0.0868254	-0.0454018	1.54442	2.18166	2.25363	2.53868	2.36578	2.20883	100.424	1458469_at	0.19	0.27	1.31	2.76	-2.22464	-0.08	-1.45
1458525_at	Adult male pituitary gland cDNA, RIKEN full-length enriched library, clone:5330416N16 product:unclassifiable, full insert sequence	---	1458525_at	---	---	---	0.362757	-0.0364931	-0.024385	-0.0834817	0.45444	0.22217	0.113236	-0.159246	-0.142872	0.111314	1.05796	0.497474	107.255	1458525_at	0.44	-0.36	0.06	-1.44	1.68433	0.8	1.5
1458589_at	---	---	1458589_at	---	---	---	3.22225	2.57701	4.5424	0.132747	4.02953	0.23328	4.16666	3.88817	6.04257	0.653213	6.96188	2.82387	n.a.	1458589_at	2.11	3.29	4.43	3.43	0.226536	-1.18	1
1458616_at	Transcribed locus	---					0.211326	0.590515	0.346786	0.723891	0.0661359	0.0830855	0.61182	0.771056	1.04228	0.703916	0.725808	-0.0789485	n.a.	1458616_at	0.26	0.25	0.79	0.7	0.741918	0.01	0.09
1458746_at	---	---	1458746_at	---	---	---	0.57693	0.203607	0.663255	-0.0605495	0.165097	-0.0309479	0.522518	2.06717	3.10058	0.826736	0.903013	0.378309	n.a.	1458746_at	-0.78	-0.02	1.6	2.4	-0.454298	-0.76	-0.8
1458915_at	expressed sequence C77949	C77949	1458915_at	C77949	expressed sequence C77949	---	0.0413043	0.052027	-0.065927	0.013214	0.154015	-0.0289014	0.371364	-0.00535544	1.30918	0.0551463	0.0825313	-0.011805	n.a.	1458915_at	1.10532	1.91062	0.825658	0.0778771	0	-0.805301	0.747781
1458963_at	RIKEN cDNA 1810054D07 gene	1810054D07Rik	1458963_at	Ttc39b	tetratricopeptide repeat domain 39B	NM_027238	0.0159499	0.227366	-0.0269685	-0.110634	0.0345411	0.153182	0.0323628	0.528894	0.0321113	0.862661	1.62367	1.36761	525.6	1458963_at	-0.06	0.03	1.22	1.52	0.0676676	-0.09	-0.3
1459009_at	---	---					0.41915	1.00966	-0.000497069	0.190214	1.46845	0.0287618	0.447657	0.666571	0.17047	0.651772	1.73838	-0.0462104	102.292	1459009_at	-0.23	0.1	-0.23	-0.41	0.766931	-0.33	0.18
1459137_at	promyelocytic leukemia	Pml	1459137_at	Pml	promyelocytic leukemia	NM_008884 /// NM_178087	2.07784	2.13357	1.99943	1.24002	1.66137	1.64162	1.01124	1.03015	1.16536	0.482408	0.163691	0.637208	140.443	1459137_at	2.01	2.79	0.55	1.33	0.568245	-0.78	-0.78
1459150_at	Transcribed locus	---	1459150_at	---	---	---	0.25606	0.537649	0.968124	-0.0952328	0.80357	0.290989	0.151297	0.597524	0.841125	0.766446	1.12016	0.293	368.209	1459150_at	0.36	0.27	1.47	-0.02	0.349704	0.09	1.49
1459151_x_at	interferon-induced protein 35	Ifi35	1459151_x_at	Ifi35	interferon-induced protein 35	NM_027320	1.40907	3.11341	2.99409	0.912049	4.0209	3.53512	0.287566	1.05569	1.04735	0.125677	2.51926	2.07875	671.655	1459151_x_at	3.22	3.6	1.67	1.41	-0.361798	-0.38	0.26
1459165_at	DNA segment, Chr 4, ERATO Doi 179, expressed	D4Ertd179e	1459165_at	D4Ertd179e	DNA segment, Chr 4, ERATO Doi 179, expressed	---	0.0349868	0.101166	0.295901	0.0543984	0.156408	-0.0200596	0.991743	0.308686	2.65575	0.0458868	0.809264	0.213627	n.a.	1459165_at	-0.01	0	0.2	0.74	0	-0.01	-0.54
1459183_at	---	---	1459183_at	---	---	---	0.0725788	-0.244029	-0.0891996	-0.212066	-0.0170072	-0.0991385	-0.34072	-0.854773	-1.01726	-0.633345	-0.443178	-0.878537	99.244	1459183_at	-0.14	-0.07	-1.11	-2.37	0.25172	-0.07	1.26
1459302_at	RIKEN cDNA A030007N12 gene	A030007N12Rik	1459302_at	A030007N12Rik	RIKEN cDNA A030007N12 gene	---	0.200526	0.453734	0.262812	-0.243591	0.956966	-0.136319	-0.0461105	0.427871	0.125611	0.284981	0.915461	0.0233073	33.8104	1459302_at	0.02	-0.54	-0.24	-1.04	0.0472622	0.56	0.8
1459315_at	3 days neonate thymus cDNA, RIKEN full-length enriched library, clone:A630026J11 product:unclassifiable, full insert sequence	---	1459315_at	---	---	---	0.42198	0.462485	0.386068	0.345752	0.7822	0.635454	0.083103	0.229569	-0.038272	-0.0531739	1.08928	0.572624	105.112	1459315_at	0.41	-0.19	0.01	-0.83	0.802295	0.6	0.84
1459461_at	---	---	1459461_at	---	---	---	0.551116	0.169434	0.0636424	-0.217677	0.0987815	-0.0463269	0.152219	1.04308	1.12449	1.1188	0.753788	0.612467	108.262	1459461_at	0.2	0.14	0.46	1.37	0.286619	0.06	-0.91
1459601_at	SNF1-like kinase	Snf1lk	1459601_at	Sik1	Salt inducible kinase 1 (Sik1), mRNA	NM_010831	-0.21244	-0.00549191	-1.21408	-0.109141	-0.139831	0.0478296	-0.300443	-0.401545	-1.36849	-0.064231	-0.325433	-0.0621642	164.583	1459601_at	0.81	-0.54	-0.55	-0.39	-1.05898	1.35	-0.16
1459678_at	hypothetical LOC497255	LOC497255	1459678_at	LOC497255	hypothetical LOC497255	---	0.895975	0.310705	0.915534	0.451154	0.442148	0.542522	0.0659938	-0.00438288	0.421501	0.196155	0.343465	0.438063	96.1033	1459678_at	0.76	0.66	0.37	-0.68	-0.194471	0.1	1.05
1459764_x_at	Activated spleen cDNA, RIKEN full-length enriched library, clone:F830018F16 product:hypothetical protein, full insert sequence /// Sorting nexin 10	Snx10	1459764_x_at	Snx10	Sorting nexin 10 (Snx10), transcript variant 1, mRNA	NM_001127348 /// NM_001127349 /// NM_028035	0.212009	0.233599	0.757055	0.213725	0.334517	0.0240061	0.660409	1.08339	2.74449	0.413946	2.60855	1.49458	221.82	1459764_x_at	-0.02	-0.06	-0.02	-0.09	0.866316	0.04	0.07
1459878_a_at	RIKEN cDNA A430107O13 gene	A430107O13Rik	1459878_a_at	A430107O13Rik	RIKEN cDNA A430107O13 gene	NM_001081351	0.821677	-0.0478622	0.456712	-0.10918	-0.110992	-0.361966	2.46803	1.54787	3.09011	0.543231	0.690957	0.0430767	n.a.	1459878_a_at	-0.35	0.39	1.6	2.75	-1.14882	-0.74	-1.15
1459903_at	sema domain, immunoglobulin domain (Ig), and GPI membrane anchor, (semaphorin) 7A	Sema7a	1459903_at	Sema7a	sema domain, immunoglobulin domain (Ig), and GPI membrane anchor, (semaphorin) 7A	NM_011352	-0.336176	-0.189285	0.198204	-0.93314	0.117527	0.327569	0.0173893	0.279484	0.873036	-0.0461917	2.20643	2.12495	34.9797	1459903_at	0.51	0.19	1.32	1.76	-2.7678	0.32	-0.44
1459919_a_at	MOB1, Mps One Binder kinase activator-like 2C (yeast)	Mobkl2c	1459919_a_at	Mobkl2c	MOB1, Mps One Binder kinase activator-like 2C (yeast)	NM_175308	-0.305262	0.868336	0.331233	-0.0234259	-0.311992	0.177492	0.748252	1.88405	1.99109	0.92868	1.0123	0.525075	178.897	1459919_a_at	0.39	1.39	1.85	3.22	-0.419962	-1	-1.37
1459961_a_at	Signal transducer and activator of transcription 3	Stat3	1459961_a_at	Stat3	Signal transducer and activator of transcription 3, mRNA (cDNA clone IMAGE:3665873)	NM_011486 /// NM_213659 /// NM_213660	0.542158	1.04834	0.73931	0.692042	-0.007121	0.0399625	1.84514	2.12053	2.11273	2.19888	1.36146	1.0817	68.5622	1459961_a_at	0.6	1.35	2.42	3.08	0.234116	-0.75	-0.66
1460011_at	cytochrome P450, family 26, subfamily b, polypeptide 1	Cyp26b1	1460011_at	Cyp26b1	cytochrome P450, family 26, subfamily b, polypeptide 1	NM_175475	-0.0389328	0.0562206	-0.178358	0.145787	-0.317117	-0.551741	0.428417	3.01065	3.05441	1.39238	2.26109	1.999	n.a.	1460011_at	0.15	0.37	2.94	2.21	-0.0126793	-0.22	0.73
1460056_at	RIKEN cDNA 1700109F18 gene	1700109F18Rik	1460056_at	1700109F18Rik	RIKEN cDNA 1700109F18 gene	XM_984549 /// XM_992510	0.72534	1.48672	0.851679	0.717303	0.162347	-0.125978	2.01947	3.47712	3.32804	3.17431	2.25143	2.1217	79.2564	1460056_at	1.54	1.85	3.9	4.34	-0.542294	-0.31	-0.44
1460108_at	Adult male corpora quadrigemina cDNA, RIKEN full-length enriched library, clone:B230312E03 product:unclassifiable, full insert sequence	---	1460108_at	---	---	---	0.202564	0.029622	-0.491585	0.0278392	0.623465	0.0235292	0.311707	0.257744	0.27715	-0.00950796	1.34288	-0.0523668	n.a.	1460108_at	-0.58	-0.45	0.05	-0.24	0.586027	-0.13	0.29
1460117_at	Transcribed locus	---	1460117_at	---	---	---	0.198226	-0.0892773	0.0866978	-0.231296	0.987669	-0.00864045	0.371036	-0.648586	0.0731512	-0.00148486	1.13615	-0.0232272	66.9959	1460117_at	0.01	0.1	0.14	0.01	0.551208	-0.09	0.13
1460134_at	RIKEN cDNA 9330175E14 gene	9330175E14Rik	1460134_at	9330175E14Rik	RIKEN cDNA 9330175E14 gene	NM_177146	0.0923289	0.062593	0.128036	-0.0134832	0.120274	0.000346383	2.95764	0.463165	2.30767	0.00665671	2.95465	0.0620632	n.a.	1460134_at	0.51	2.11	2.12	3.63	0.153252	-1.6	-1.51
1460174_at	dexamethasone-induced transcript	Dexi	1460174_at	Dexi	dexamethasone-induced transcript	NM_021428	-0.0701538	0.0721482	0.204589	0.151166	-0.0265841	-0.0215388	0.369643	1.30836	1.69039	0.171305	1.46777	1.10036	501.658	1460174_at	0.69	0.51	2.35	2.11	0.323243	0.18	0.24
1460197_a_at	STEAP family member 4	Steap4	1460197_a_at	Steap4	STEAP family member 4	NM_054098	-0.0695167	0.275252	0.185211	0.0474007	0.0747783	0.411006	-0.0311222	0.363401	0.324072	-0.0760924	0.128956	0.569068	n.a.	1460197_a_at	0.0437124	1.23446	1.29509	3.54611	0.949038	-1.19075	-2.25101
1460206_at	GRP1 (general receptor for phosphoinositides 1)-associated scaffold protein	Grasp	1460206_at	Grasp	GRP1 (general receptor for phosphoinositides 1)-associated scaffold protein	NM_019518	-0.068888	-0.413269	-0.596173	-0.0438962	-0.35901	-0.413786	-0.235838	-0.787468	-0.890702	0.0551526	-0.30055	-0.683172	37.0143	1460206_at	0.53	-0.17	-0.08	-0.85	-2.29033	0.7	0.77
1460235_at	scavenger receptor class B, member 2	Scarb2	1460235_at	Scarb2	scavenger receptor class B, member 2	NM_007644	-0.0941024	1.25979	1.11858	0.131997	0.986222	0.543851	0.0835933	0.168579	-0.218284	0.0416304	-0.156422	0.0631762	1767.81	1460235_at	0.28	1.02	-0.28	-0.08	-0.938107	-0.74	-0.2
1460242_at	CD55 antigen	Cd55	1460242_at	Cd55	CD55 antigen	NM_010016	-0.355688	-0.478522	0.0223317	0.0439074	-0.775949	-0.345389	-0.61587	-0.416587	-0.588521	0.128928	-1.73436	-0.92158	1446.01	1460242_at	-0.06	-0.03	-0.25	-0.03	-0.205027	-0.03	-0.22
1460251_at	Fas (TNF receptor superfamily member)	Fas	1460251_at	Fas	Fas (TNF receptor superfamily member 6)	NM_001146708 /// NM_007987	0.0138136	0.741981	0.912898	0.202864	0.579982	1.06703	0.115351	1.19788	1.62032	0.572835	2.09155	2.03527	305.662	1460251_at	0.65	0.78	1.95	1.62	1.27973	-0.13	0.33
1460273_a_at	NLR family, apoptosis inhibitory protein 2	Naip2	1460273_a_at	Naip2	NLR family, apoptosis inhibitory protein 2	NM_001126182 /// NM_010872	0.288671	-0.060163	0.720093	0.198539	1.15671	0.823467	0.240466	-0.0422836	0.228204	0.197079	0.782479	0.334935	442.123	1460273_a_at	0	0.28	-0.04	-0.22	-0.152447	-0.28	0.18
1460345_at	RIKEN cDNA 2610208M17 gene	2610208M17Rik	1460345_at	Aida	axin interactor, dorsalization associated	NM_181732	0.343881	1.06048	1.77363	0.154927	1.76378	1.05239	-0.0539335	0.113728	-0.210547	0.110162	0.811414	0.427766	394.727	1460345_at	0.82	0.93	-0.07	-0.18	-1.15472	-0.11	0.11
1460411_s_at	expressed sequence AW548124 /// similar to Expressed sequence AW548124	AW548124 /// LOC100048505	1460411_s_at	Pkdcc	protein kinase domain containing, cytoplasmic	NM_134117	-0.138478	-0.360808	-0.203311	0.087411	-0.457326	-0.301225	0.367068	0.173173	0.889254	0.362725	0.365945	0.0509541	122.954	1460411_s_at	0.17	-0.1	0.72	1.85	-0.470627	0.27	-1.13
1460603_at	sterile alpha motif domain containing 9-like	Samd9l	1460603_at	Samd9l	sterile alpha motif domain containing 9-like	NM_010156 /// XM_620286 /// XM_908922	1.05095	4.3046	5.4888	1.6051	5.00064	5.17344	0.246079	1.50351	2.1071	0.1117	3.3393	3.33242	336.15	1460603_at	4.26	5.33	1.94	3.51	-0.381571	-1.07	-1.57
1460619_at	major facilitator superfamily domain containing 9	Mfsd9	1460619_at	Mfsd9	major facilitator superfamily domain containing 9	NM_172499	0.127579	0.344984	0.898059	0.0129177	-0.00330971	0.194607	0.136036	-0.429037	-0.0234568	-0.0757317	-0.8909	-0.62828	147.116	1460619_at	0.23	0.71	-0.5	-0.78	-1.67568	-0.48	0.28
1460667_at	cDNA sequence U90926	U90926	1460667_at	U90926	cDNA sequence U90926	XM_888097 /// XM_905678	-0.275389	-0.1451	0.378365	-0.277211	0.38896	0.42067	-0.766799	-1.16164	-1.17961	-0.697838	-0.771143	-0.278976	287.796	1460667_at	0.45	-0.15	-0.79	-2.23	0.260694	0.6	1.44
1460700_at	signal transducer and activator of transcription 3	Stat3	1460700_at	Stat3	signal transducer and activator of transcription 3	NM_011486 /// NM_213659 /// NM_213660	-0.0629687	0.26601	0.680667	0.114364	0.12852	0.296011	-0.0699735	1.22546	1.58314	0.421302	1.43908	1.35679	208.42	1460700_at	0.12	0.87	1.74	2.39	-0.407915	-0.75	-0.65
