# Supplementary material for: Deciphering the modulation of gene expression by type I and II interferons combining 4sU-tagging, translational arrest and in silico promoter analysis
Source: Nucleic Acids Res. 2013 Jul 5;41(17):8107–25. doi: 10.1093/nar/gkt589 (PMC3783172; doi:10.1093/nar/gkt589)
Supplement: Supplementary Data [file supp_gkt589_nar-00950-v-2013-File010.xls]

## Sheet: Sheet1
Suppl. Tab. 2: List of all CHX-regulated genes									Experiment 2					Experiment 1 (Dölken et al., RNA 2008)
All genes are included which are either up- or down-regulated >2-fold and significant (adjusted p≤0.01) by cycloheximide (CHX) in relation to mock treated cells. In addition, log2 values of expression changes caused by either IFNα or IFNγ in the new and old data (Dölken et al., RNA 2008) are included.Positive values represent up-regulation, negative represent down-regulation by either CHX or IFN.
					Mock-CHX vs. Mock	p-value CHX vs. Mock	Corrected p-value		IFNα vs. Mock	IFNα-CHX vs. Mock-CHX	IFNγ vs. Mock	IFNγ-CHX vs. Mock-CHX		IFNα vs. Mock						IFNγ vs. Mock
Systematic Name	Gene Title	Gene Symbol	UniGene ID	RefSeq Transcript ID	log2 (fold-change)	rawp	Benjamini/Hochberg		log2 (fold-change)	log2 (fold-change)	log2 (fold-change)	log2 (fold-change)	log2 fold-change	0-30 min	0-60 min	30-60 min	1 h	150-180 min	3 h	0-30 min	0-60 min	30-60 min	1 h	150-180 min	3 h
1418072_at	histone 1, H2bc	Hist1h2bc	Mm.261676	NM_023422	8.37677	5.83e-06	0.00303366		-0.160545	-0.013417	-0.16745	-0.0320184		-0.134436	0.141378	0.496139	-0.265905	-0.642832	-0.289095	-0.338218	-1.15241	0.192371	-0.812342	-0.688972	-0.169409
1447854_s_at	histone 2, H2bb	Hist2h2bb	Mm.5220	NM_175666	7.88816	5e-08	0.00046265		0.578413	0.028718	0.228702	0.158669		0.301492	-0.0433937	-0.0994573	-0.358598	-0.134345	-0.131738	-0.327671	-0.191771	-0.0494298	-0.572627	-0.638925	-0.146428
1436994_a_at	histone 1, H1c	Hist1h1c	Mm.193539	NM_015786	7.48085	2.51e-06	0.00229879		-0.0472272	-0.0337524	0.36345	0.196271		0.325565	0.541862	0.4602	-0.0241209	-0.408037	-0.292887	-0.0278089	-0.864047	0.343506	0.152111	-0.551752	-0.270681
1427216_at	---	---	---	---	6.66822	1.508e-05	0.00416924		0.510667	0.159348	0.469286	-0.0772465		0.327162	-0.158593	0.0569233	-0.36293	-0.203196	-0.233769	-0.252616	0.012264	0.203297	-0.0993242	-0.701987	-0.411422
1416101_a_at	histone 1, H1c	Hist1h1c	Mm.193539	NM_015786	6.47588	4.4e-07	0.00133748		-0.1147	-0.0142474	-0.13118	0.0621758		0.237645	0.139536	0.168417	0.315626	-0.541855	-0.0872389	-0.0548952	-1.50298	-0.0713212	0.0661258	-0.506213	-0.186308
1431635_at	Mus musculus adult male testis cDNA, RIKEN full-length enriched library, clone:4930412F09 product:unknown EST, full insert sequence	---	Mm.66879	---	6.41354	2.54e-06	0.00229879		0.257381	0.193734	0.346028	0.628294		-0.0126486	0.0390348	0.134538	-0.306154	-0.0664297	0.0514761	0.0857779	0.0868802	0.0540941	-0.295704	-0.0519257	-0.0287136
1452540_a_at	histone 1, H2bp	Hist1h2bp	Mm.319413	NM_178202	6.37717	2.37e-06	0.00229879		0.0973873	0.0724499	-0.0775676	-0.0314047		-0.0264459	0.102975	0.241325	0.0354754	-0.35559	-0.0866923	-0.311119	-0.218272	0.185081	-0.319894	-0.55229	0.15022
1435865_at	histone 3, H2bb	Hist3h2bb	Mm.212549	---	6.20797	0.00011365	0.00850802		-0.321882	0.0534279	-0.0315417	0.100093		0.40035	0.0445498	0.0171912	-0.0519618	0.27241	-0.0438146	0.0573495	-0.0180565	-0.0137453	-0.0461232	-0.00320032	-0.0454413
1435866_s_at	histone 3, H2bb	Hist3h2bb	Mm.212549	---	5.83193	9.7e-07	0.0015839		0.133886	0.287801	0.442113	0.0462401		0.560234	0.453991	0.298124	-0.294473	0.109452	0.346765	0.160255	-0.243855	0.096729	-0.38294	-0.430961	-0.183156
1427762_x_at	histone 1, H2bp	Hist1h2bp	Mm.319413	NM_178202	5.46977	3e-08	0.00046265		0.0278936	0.021641	-0.0929402	0.242002		0.0873219	-0.0508861	0.0249774	-0.0378451	-0.194348	-0.2667	-0.0798673	-0.0586923	0.0688047	-0.050481	-0.343479	-0.073379
1455095_at	histone 2, H2bb	Hist2h2bb	Mm.5220	NM_175666	5.14092	6.757e-05	0.00687061		-0.0912763	0.053794	-0.248779	0.343165		0.220506	0.046172	0.00038205	-0.0242361	-0.107983	0.0346147	-0.0279064	0.0936507	0.167885	0.0983325	-0.198576	-0.005543
1447870_x_at	Mus musculus adult male tongue cDNA, RIKEN full-length enriched library, clone:2310050J21 product:unknown EST, full insert sequence	---	Mm.45669	---	4.71254	1.866e-05	0.0044272		-0.152641	-0.175124	0.0190937	-0.128422		-0.0409097	-0.00858171	0.124289	-0.0156599	-0.0820335	0.122377	0.0696554	0.141329	0.234586	0.0559858	-0.0180939	-0.00702359
1460314_s_at	histone 2, H2be	Hist2h2be	Mm.219680	NM_178214	4.63336	4.415e-05	0.00566895		0.100558	0.286451	-0.117722	0.217452		-0.105474	-0.00498282	-0.00830738	-0.136898	-0.150252	0.27193	-0.0920008	0.00887296	0.0557122	-0.341126	-0.480491	0.0352818
1449560_at	RIKEN cDNA 2310043L02 gene	2310043L02Rik	Mm.38303	NM_027157	4.54324	0.00011573	0.00852135		-0.0344153	-0.654331	-0.0312748	-4.46847		-0.0081989	-0.00688614	0.00519083	-0.0126771	0.38909	0.00132429	-0.0086314	0.00237372	-0.00169179	-0.00203313	-0.069873	-0.00401774
1431231_at	histone 1, H3f	Hist1h3f	Mm.221389	NM_013548	4.49786	0.00012859	0.00890157		0.198038	-0.249595	-0.32616	-0.300195		0.0633815	0.0608513	-0.112021	0.0844713	-0.193833	0.0981859	-0.185942	0.0125582	-0.0754236	0.0434399	-0.407585	-0.130474
1445452_at	Tnf receptor-associated factor 1	Traf1	Mm.239514	NM_009421	4.48568	2.24e-05	0.00452159		-0.0148677	0.0290959	-0.0450332	-1.87166		-0.170484	0.122489	-0.069548	-0.00535087	-0.0255552	-0.00221413	-0.178255	-0.0012273	0.0163249	-0.00167548	-0.0210305	-0.0120188
1450829_at	tumor necrosis factor, alpha-induced protein 3	Tnfaip3	Mm.116683	NM_009397	4.19873	1.09e-06	0.00168096		-0.00912635	0.137225	-0.597531	0.0658547		-0.189857	0.559281	0.593876	-0.0468623	0.110062	0.0193595	0.00200006	0.508755	0.248446	-0.120748	0.28446	0.0462615
1449603_at	Mus musculus transcribed sequence with moderate similarity to protein sp:P00722 (E. coli) BGAL_ECOLI Beta-galactosidase (Lactase)	---	Mm.318631	---	4.17791	1.398e-05	0.0040771		-0.526094	0.283368	-0.174701	0.808385		0.228255	0.0812126	0.0469254	-0.0117959	0.0635174	-0.0361301	0.210161	-0.0572979	0.264639	0.051909	0.182921	-0.117857
1444616_x_at	Mus musculus transcribed sequence with strong similarity to protein sp:P00722 (E. coli) BGAL_ECOLI Beta-galactosidase (Lactase)	---	Mm.270409	---	4.09684	5.373e-05	0.00625332		0	0.16273	0	0.441815		0.00126514	-0.00252951	-0.000284226	-0.01203	-0.00454959	0.00147413	0.00426008	0.00556691	0.00287135	-0.00227589	-0.00100816	-0.00070356
1440008_at	Mus musculus adult male tongue cDNA, RIKEN full-length enriched library, clone:2310043L19 product:unknown EST, full insert sequence	---	Mm.86666	---	4.03937	8.17e-06	0.00342223		0.0498717	0.2982	0.0129097	0.323756		0.0048792	-0.00880806	0.216659	0.0411329	-0.010931	0.000676491	0.0321778	0.00357473	0.0216873	0.107727	-0.00619014	-0.0133291
1435955_at	sialic acid binding Ig-like lectin 10	Siglec10	Mm.24444	NM_172900	3.99433	7.13e-06	0.00323706		0.152535	0.0524115	-0.287323	0.0190186		0.0173296	-0.189397	-0.133599	0.0581822	-0.0834189	-0.036994	-0.207903	-0.475452	-0.141456	-0.103085	0.0708564	0.0582874
1415997_at	thioredoxin interacting protein	Txnip	Mm.271877	---	3.82167	2.93e-06	0.00242483		-0.833155	0.0671273	2.1435	1.72738		0.476261	0.476134	0.468924	0.671519	-0.0584186	-0.387044	1.02978	3.20556	3.31415	1.40928	1.72648	1.84238
1415996_at	thioredoxin interacting protein	Txnip	Mm.271877	---	3.71196	1.42e-06	0.00207462		-0.654217	0.12482	2.43947	1.47985		0.343552	0.119807	0.27677	0.166057	-0.188694	-0.138665	1.01278	1.95648	3.10177	1.7436	1.65021	1.73394
1421365_at	follistatin	Fst	Mm.4913	NM_008046	3.65652	6.876e-05	0.00696609		1.10406	0.980857	4.34518	2.93784		-0.362635	0.781485	0.768836	1.12519	-0.0385219	-0.179602	1.70521	3.12504	3.79593	3.41174	4.48136	4.14857
1442191_at	RIKEN cDNA 2810021B07 gene	2810021B07Rik	Mm.291213	NM_025479	3.65876	2.075e-05	0.00452159		-0.117957	0.268237	0.10925	1.54648		-0.0116604	-0.000299473	0.0344443	-0.0323298	-0.00789397	-0.0169236	0.0559156	-0.00824686	0.207512	-0.00411136	0.014952	-0.0182453
1451924_a_at	endothelin 1	Edn1	Mm.14543	NM_010104	3.62773	4.719e-05	0.00591067		-0.525759	-0.221291	-1.40517	-1.2156		0.0972029	-0.677402	-0.195588	-0.199038	-0.0526735	-0.0129277	0.0721561	-2.2167	-0.972475	-0.337574	-0.69819	-0.241311
1424892_at	zinc finger protein 95	Zfp95	Mm.26528	---	3.56145	5e-08	0.00046265		-0.0518066	0.029615	-0.498384	-0.345972		-0.100391	0.207462	0.469341	-0.255187	-0.320053	-0.0308365	-0.158579	-0.498066	0.0897745	-0.40676	0.0112207	-0.0538834
1416600_a_at	Down syndrome critical region homolog 1 (human)	Dscr1	Mm.265744	NM_019466	3.47388	4.582e-05	0.00580784		0.23201	0.258934	-0.114171	-0.512301		-0.107336	0.282271	0.563283	0.224442	-0.107175	-0.105862	0.0462647	-0.408791	-0.257831	0.0411185	0.0340064	0.0643782
1433699_at	tumor necrosis factor, alpha-induced protein 3	Tnfaip3	Mm.116683	NM_009397	3.39083	5.014e-05	0.00605146		-0.00939251	-0.163857	-0.337055	-0.00207147		-0.215078	-0.081386	0.413973	-0.0580335	0.229136	0.417116	-0.0427661	-0.27914	-0.0236287	-0.0994112	0.608353	0.500646
1425868_at	Mus musculus mRNA similar to H2B histone family, member J (cDNA clone MGC:29103 IMAGE:5003093), complete cds	---	Mm.214641	---	3.2564	4.091e-05	0.00542622		0.0634685	0.0380899	-0.0161723	0.712154		0.388789	-0.125128	0.0713604	-0.00523218	-0.518031	-0.0709269	0.197328	-0.136892	0.0825812	-0.00070946	-0.336464	-0.102356
1434458_at	follistatin	Fst	Mm.4913	NM_008046	3.14718	6.963e-05	0.00701216		0.617532	0.593739	3.59856	1.79399		-0.178437	1.04714	0.804954	0.501857	-0.145418	0.250703	1.59918	3.15836	3.39482	2.41114	3.97942	4.06541
1421279_at	laminin, gamma 2	Lamc2	Mm.4717	NM_008485	3.09601	7.605e-05	0.00718052		-0.0717711	0.0749327	-1.14269	-0.0879649		-0.156361	0.394078	0.273338	0.0358278	-0.205368	-0.0649351	-0.22199	-0.462336	-0.00346813	-0.150191	-0.414148	-0.0228168
1424897_at	G protein-coupled receptor 85	Gpr85	Mm.167625	NM_145066	3.08837	0.00014968	0.00964111		-0.119968	-0.494567	0.0599787	-0.638586		0.0178977	-0.0430647	0.0470786	0.173161	-0.329058	-0.104376	0.106261	-0.167442	0.278333	0.141195	-0.297254	-0.0998602
1419203_at	gene trap locus F3a	Gtlf3a	Mm.46270	NM_025293	3.03319	0.000113	0.00850802		0.271006	0.0814781	0.0987272	-0.544945		-0.358826	-0.127773	-0.0362554	-0.136723	-0.261799	-0.0295251	-0.170208	-0.581337	0.0422315	0.0220302	-0.241568	0.0327188
1455197_at	RIKEN cDNA A830014L09 gene	A830014L09Rik	Mm.274010	NM_172612	2.91	1.735e-05	0.00432844		0.689767	0.266211	3.14569	1.93804		0.021704	1.04224	1.12532	1.07901	0.139746	0.067805	2.5724	3.19913	4.04979	3.44299	2.81304	2.22159
1421628_at	interleukin 18 receptor 1	Il18r1	Mm.253664	NM_008365	2.89669	4.102e-05	0.00542622		0.0352041	0.470383	0.635292	1.32071		0.0297018	-0.0467718	-0.00104613	-0.00549629	0.0352174	-0.00766087	0.0338189	-0.0383196	0.270353	0.00571467	-0.00448432	-0.00924684
1418401_a_at	dual specificity phosphatase 16	Dusp16	Mm.3994	NM_130447 /// NM_181320	2.89073	1.369e-05	0.0040771		0.552369	0.152692	0.108606	-0.0787406		-0.0258524	-0.164618	0.28552	-0.00253932	0.101208	-0.0695134	0.0392728	-0.539262	-0.0620181	0.0928039	0.456518	0.0569963
1427372_at	cytochrome P450, family 27, subfamily b, polypeptide 1	Cyp27b1	Mm.6216	---	2.78663	7e-07	0.00149472		-0.123175	0.0591833	0.463398	-0.0562379		-0.00301403	-0.0271943	0.00552406	-0.0117168	0.0145434	0.00748019	-0.0737903	-0.229445	0.163269	-0.00525961	0.0512944	0.0169185
1439758_at	RIKEN cDNA 4933425F06 gene	4933425F06Rik	Mm.157767	NM_175370	2.60214	3.854e-05	0.00534842		0.149027	0.699067	-0.364278	-0.384644		-0.0907252	0.308306	-0.0314764	-0.128546	0.0389563	0.717075	-0.219461	-0.188579	-0.0216486	-0.034808	0.0662756	0.111267
1449799_s_at	RIKEN cDNA 1200008D14 gene	1200008D14Rik	Mm.2252	NM_026163 /// NM_027894	2.57744	3.774e-05	0.00534842		-0.311799	0.068203	-0.566711	-0.731508		-0.111996	-0.103212	0.257593	-0.222528	-0.273751	-0.0611422	-0.0205012	-0.175411	-0.0908263	-0.206737	-0.0719739	-0.082606
1456258_at	empty spiracles homolog 2 (Drosophila)	Emx2	Mm.100800	NM_010132	2.50641	0.00016162	0.00992415		0.152367	0.114895	0.212527	-1.03155		0.14244	0.2141	0.201479	0.0702487	0.071907	-0.301216	-0.0894277	-0.0472056	-0.258158	-0.114372	-0.0257908	-0.396854
1427511_at	beta-2 microglobulin	B2m	Mm.163	NM_009735	2.47985	0.00011968	0.00865071		2.28032	1.40519	2.24019	1.26629		2.3256	2.29436	2.63174	1.66983	2.67404	2.47894	1.83362	2.07991	2.30828	1.47078	3.03529	2.978
1440859_at	A kinase (PRKA) anchor protein 6	Akap6	Mm.131898	---	2.44206	0.00014953	0.00964111		-0.123027	-0.323965	-0.181791	-0.134485		0.0983966	-0.0179516	-0.0985964	-0.073589	-0.0732044	0.0737363	0.00840574	-0.0228891	-0.105256	-0.0830899	-0.0548015	0.00477717
1449021_at	RIKEN cDNA 0610037N01 gene	0610037N01Rik	Mm.27131	NM_026308	2.43607	1.024e-05	0.00374016		0.00929147	0.111483	0.094639	-0.213225		-0.40973	-0.0913117	0.195755	-0.174684	-0.129119	-0.146009	-0.42854	-0.387733	0.194616	-0.0379582	-0.145207	0.0522063
1429128_x_at	Mus musculus 0 day neonate lung cDNA, RIKEN full-length enriched library, clone:E030022F06 product:inferred: exchange factor for ARF6 {Rattus norvegicus}, full insert sequence	---	Mm.268532	---	2.40628	5.184e-05	0.00609757		0.358469	0.132436	0.451313	-0.0565311		-0.00668656	-0.363256	-0.211432	0.144757	-0.129607	0.06274	0.17327	-0.12443	0.158072	0.148454	0.213375	-0.0250502
1423702_at	H1 histone family, member 0	H1f0	Mm.24350	NM_008197	2.33788	1.41e-05	0.0040771		0.339609	0.0289855	0.161563	0.0897671		0.121507	0.145683	0.0617872	0.00379075	-0.224213	-0.137668	0.00257455	-0.384726	0.0938886	-0.0273399	-0.187577	-0.208037
1457404_at	expreexpressed sequence AA408868	AA408868	Mm.247272	NM_030612	2.34441	0.00010971	0.00838642		-0.0775458	0.0441942	0.434	0.216473		0.354696	1.09732	0.592925	0.331688	0.321068	0.10015	0.521378	1.44796	1.12696	0.85405	0.939394	0.784671
1440000_at	RIKEN cDNA E330013P04 gene	E330013P04Rik	Mm.245813	NM_175355	2.31524	2.453e-05	0.00460978		-0.0205901	0.553999	0.604377	0.228226		0.0342521	0.0354553	-0.000905017	-0.0439598	0.13721	-0.0982129	-0.224144	0.0863011	0.0447298	-0.0306248	0.799404	0.642966
1453334_at	Mus musculus adult male corpus striatum cDNA, RIKEN full-length enriched library, clone:C030009O13 product:unknown EST, full insert sequence	---	Mm.201305	---	2.21923	8.492e-05	0.00761516		0.33301	0.173725	0.0579852	-0.524236		-0.148073	0.0878328	-0.0480947	0.197877	-0.211318	0.00638141	0.00405361	-0.196692	-0.304439	-0.0560424	-0.235398	-0.131949
1435024_at	nucleolar protein 3 (apoptosis repressor with CARD domain)	Nol3	Mm.204876	NM_030152	2.15311	2.171e-05	0.00452159		0.0873905	0.246951	-0.474912	-1.03704		-0.0151345	-0.223278	-0.0236102	0.179945	-0.112807	-0.393645	-0.290812	-0.776402	0.0189982	-0.107012	-0.403013	-0.0688037
1440926_at	Mus musculus transcribed sequences	---	Mm.234150	---	2.12594	9.975e-05	0.00812012		0.812858	-0.151261	0.191817	-2.05434		-0.0240937	0.00889067	-0.196264	-0.0480635	0.0549806	0.0114607	-0.0518683	0.015744	-0.290934	-0.0282886	-0.139806	0.00346568
1417856_at	avian reticuloendotheliosis viral (v-rel) oncogene related B	Relb	Mm.1741	NM_009046	2.10411	2.648e-05	0.00463174		0.395828	0.305635	0.260958	-0.101687		-0.17412	-0.333823	0.108178	0.209818	-0.129982	-0.121243	-0.119853	-0.471727	0.112025	0.320654	-0.140105	0.121197
1442634_at	Mus musculus transcribed sequences	---	Mm.101820	---	2.08781	2.393e-05	0.00454981		-0.0669417	-0.0101679	-0.562838	-0.251868		0.000859598	0.641436	0.260812	0.0145558	-0.184604	-0.106399	-0.140353	-0.108151	-0.00348437	0.125193	-0.409047	-0.0219299
1425420_s_at	large tumor suppressor 2	Lats2	Mm.202747	NM_015771	2.0621	3.78e-06	0.00251122		0.374094	0.102557	0.424524	0.393807		0.138243	-0.315793	-0.151623	-0.503759	0.00185857	0.195311	0.109179	-0.441072	0.434126	-0.0752225	-0.175324	0.0491004
1428851_at	RIKEN cDNA 1300014I06 gene	1300014I06Rik	Mm.28943	NM_025831	2.05064	2.3e-06	0.00229879		0.274251	0.0758057	-1.23268	-1.07763		-0.37783	-0.424774	0.157858	-0.175329	-0.302359	-0.00895566	-0.355384	-1.41874	-1.18124	-0.189367	-1.11457	-0.606813
1453073_at	Mus musculus RIKEN cDNA 5830403F22 gene (5830403F22Rik), mRNA	---	Mm.32317	---	2.04909	1.953e-05	0.00452159		0.106277	-0.969588	0.00470299	-1.40239		0.00111488	0.221705	-0.245004	0.0262192	-0.0280392	-0.0622394	0.00766293	0.0104641	-0.969324	-0.0229908	0.0104608	0.0292867
1455567_at	RIKEN cDNA 1810022J16 gene	1810022J16Rik	Mm.260516	NM_026952	2.03608	1.376e-05	0.0040771		0.115836	0.0779981	0.127397	0.143342		0.244349	0.381005	0.06969	0.212297	0.524095	-0.0860693	0.0382824	-0.313823	0.0398628	0.116366	0.559584	-0.00465017
1445253_at	Mus musculus adult retina cDNA, RIKEN full-length enriched library, clone:A930010D20 product:syntaxin 3, full insert sequence	---	Mm.138043	---	2.00113	2.925e-05	0.00480444		0.0711509	0.229603	-0.0108677	-0.922893		0.046452	0.0848848	0.471278	-0.00662684	0.131478	0.0866625	-0.0650759	0.00986128	0.00800155	-0.02264	-0.0383186	-0.0216817
1435454_a_at	cDNA sequence BC006779	BC006779	Mm.89417	---	1.98347	3.892e-05	0.00534842		4.04287	3.48867	1.44559	1.49743		2.09945	2.85636	3.5573	2.11831	4.36967	4.74086	0.221203	0.659577	1.01043	0.340078	1.59076	1.93767
1440024_at	Mus musculus 15 days embryo head cDNA, RIKEN full-length enriched library, clone:D930049I05 product:unknown EST, full insert sequence	---	Mm.273643	---	1.98242	3.42e-05	0.00524507		-0.696526	0.052516	-1.04935	-0.341016		0.0842865	0.0303193	-0.0957464	-0.207836	-0.0656943	0.0513796	-0.150714	-0.0476313	-0.152542	-0.177299	-0.0600167	-0.00395758
1433963_a_at	cDNA sequence BC032204	BC032204	Mm.157591	NM_153795	1.9638	0.00010606	0.00832614		0.253403	0.386282	0.313852	0.954271		0.000392284	0.0601396	-0.385218	-0.0616169	0.171795	0.261606	0.125649	0.154021	-0.0665885	0.0387717	0.483089	0.0482298
1448728_a_at	expreexpressed sequence AA408868	AA408868	Mm.247272	NM_030612	1.95857	7.239e-05	0.00707561		-0.0520383	0.163013	0.137932	0.651943		0.160844	0.214499	0.333775	0.547155	0.231781	0.260394	0.346649	0.41723	0.597358	0.694821	0.702317	1.09736
1428861_at	RIKEN cDNA 4631422O05 gene	4631422O05Rik	Mm.273003	---	1.94707	2.189e-05	0.00452159		-0.149794	0.107811	-0.188608	0.0875963		-0.139984	0.305674	0.337699	0.063899	0.275785	0.348353	0.0204227	0.0922406	0.200462	-0.0111575	0.304815	0.397684
1446560_at	RIKEN cDNA 2310046G15 gene	2310046G15Rik	Mm.250438	NM_029614	1.93251	2.387e-05	0.00454981		-0.325921	-0.433812	-0.360902	-1.03815		-0.0611427	-0.197863	-0.0420655	-0.361499	-0.223231	-0.0724503	-0.350548	-0.74543	-0.666028	-0.0634871	-0.121227	0.00460589
1422629_s_at	shroom	Shrm	Mm.46014	NM_015756	1.92403	2.169e-05	0.00452159		0.419465	0.174217	2.05889	2.11646		0.292087	0.377128	0.107934	0.2356	0.0450933	-0.0388236	0.288072	0.668906	0.850404	0.075948	0.829679	0.0191156
1419569_a_at	interferon-stimulated protein	Isg20	Mm.19029	NM_020583	1.91212	9.21e-06	0.00359325		0.838772	1.20967	-0.544908	-0.650557		0.691232	0.893461	2.12387	0.507109	2.03956	2.06009	-0.148026	-1.2441	0.276017	-0.065256	0.38138	0.587938
1460556_at	DNA Segment, Chr 15 Massachusetts Institute of Technology 260	D15Mit260	Mm.196480	---	1.87264	1.583e-05	0.00422524		0.335857	0.134853	-0.208617	-0.838265		-0.039792	-0.285836	-0.301344	-0.209515	0.0808788	0.00652937	0.0394857	-0.580257	-0.592096	-0.247848	0.331882	0.008873
1439804_at	Mus musculus 0 day neonate eyeball cDNA, RIKEN full-length enriched library, clone:E130308D04 product:unknown EST, full insert sequence	---	Mm.269712	---	1.85905	3.57e-05	0.00532794		0.0280117	-0.0875311	-0.120257	-0.170479		0.523732	-0.0916614	-0.0296292	-0.190608	-0.474332	-0.00634005	0.173141	-0.134036	-0.0352471	-0.264887	-0.47068	-0.0569702
1423505_at	transgelin	Tagln	Mm.283283	NM_011526	1.84783	9.91e-06	0.00371746		-0.179189	-0.0242459	-0.617632	-0.916611		-0.0693514	-0.172367	0.168366	0.109966	-0.0215404	-0.0176671	-0.00114958	-0.586793	-0.122366	0.00255797	-0.338198	-0.0698473
1457938_at	Mus musculus transcribed sequence with weak similarity to protein ref:NP_061820.1 (H.sapiens) cytochrome c [Homo sapiens]	---	Mm.318983	---	1.84842	4.361e-05	0.00565687		0.101442	0.296347	0.598258	0.32758		-0.0959517	-0.151513	-0.0468111	-0.00286925	-0.0367765	-0.174064	0.0299242	0.0143674	-0.143958	0.183604	0.122065	-0.036701
1460550_at	cDNA sequence BC051083	BC051083	Mm.268536	NM_181409	1.85461	9.245e-05	0.00784807		0.102373	0.251529	-0.532855	-0.989886		0.105869	-0.0773137	-0.0895269	0.075325	-0.097103	-0.060989	0.0683419	-0.665367	-0.699239	-0.223544	-0.327608	-0.243286
1434411_at	cytochrome c oxidase, subunit VIIa 2	Cox7a2	Mm.3819	NM_009945	1.80935	5.21e-05	0.00610229		0.164025	0.205585	0.146294	-0.158898		-0.160616	0.882903	-0.392951	0.958393	0.207642	0.00157392	0.01321	0.726279	-0.170753	-0.252506	-0.396348	0.0103644
1435042_at	Mus musculus adult male cecum cDNA, RIKEN full-length enriched library, clone:9130004C02 product:septin 7, full insert sequence	---	Mm.149763	---	1.80542	7.971e-05	0.00732672		-0.333851	-0.450218	-0.199782	-0.206863		0.172849	-0.277285	-0.00762046	-0.250439	-0.484769	-0.252218	-0.310576	-0.131887	-0.0292032	-0.509442	-0.522932	-0.111029
1416756_at	DnaJ (Hsp40) homolog, subfamily B, member 1	Dnajb1	Mm.282092	NM_018808	1.78633	1.762e-05	0.00432844		0.0691754	0.138861	-0.471771	-0.468336		0.116486	0.426675	0.78983	0.0466377	-0.0121603	0.0275413	-0.0312204	-0.243538	-0.0724067	-0.262987	-0.507132	-0.0462666
1453228_at	syntaxin 11	Stx11	Mm.248648	---	1.77232	0.00012358	0.00879201		0.268313	0.398552	1.38612	1.46898		0.0350312	0.544886	0.640817	0.0553761	0.0282841	0.488424	0.3841	0.897789	1.02549	0.634299	0.44783	0.58693
1419536_a_at	v-rel reticuloendotheliosis viral oncogene homolog A (avian)	Rela	Mm.249966	NM_009045	1.76458	0.00011998	0.00865071		0.211314	0.243497	0.0795359	-0.0831729		-0.107072	-0.0880426	-0.0368253	0.288126	-0.178135	-0.0634586	-0.00401097	-0.368492	-0.175571	-0.0105308	-0.236146	-0.0979951
1416755_at	DnaJ (Hsp40) homolog, subfamily B, member 1	Dnajb1	Mm.282092	NM_018808	1.7149	0.00011497	0.00851522		0.0321197	0.0386331	-0.212714	-0.426894		0.161734	0.139927	0.517019	-0.0384101	0.0655764	0.11511	-0.0269773	-0.531978	-0.12696	-0.442967	-0.154491	-0.0870253
1436725_at	hypothetical protein E130306D19	E130306D19	Mm.113006	---	1.7058	3.644e-05	0.00534842		-0.157772	0.0601848	-0.402338	-0.276518		-0.142975	0.0868045	0.0982076	-0.248213	-0.346197	-0.291826	0.204293	0.395411	-0.00210125	-0.53617	-0.60617	-0.196473
1454997_at	RIKEN cDNA D430026P16 gene	D430026P16Rik	Mm.244394	NM_177092	1.70767	1.338e-05	0.0040771		1.13567	-0.00325518	1.12649	-0.0268393		0.090803	0.213223	-0.381147	-0.14872	-0.138087	-0.0965609	0.0711656	0.0842273	-0.272812	-0.00319189	-0.219071	-0.0919177
1444739_at	Mus musculus transcribed sequences	---	Mm.138875	---	1.70145	0.00010289	0.00818692		-0.0579652	0.443932	0.557603	0.523129		0.0897839	0.435178	0.256457	-0.0265499	0.277872	0.022993	0.0762125	0.338396	0.135103	0.0104258	0.569666	0.00421655
1457019_s_at	RIKEN cDNA 3110030G19 gene	3110030G19Rik	Mm.119343	NM_023697	1.68538	3.49e-05	0.00531972		-0.235491	-0.117856	0.228437	0.218633		0.385884	0.0743289	0.273692	-0.156279	-0.115154	0.116833	0.495159	0.141553	0.800982	0.12508	0.34604	0.254345
1449158_at	potassium channel, subfamily K, member 2	Kcnk2	Mm.31570	NM_010607	1.66513	0.00011616	0.00852399		0.0225071	0.317062	0.845294	0.944344		-0.0206836	0.139532	-0.0319484	0.331683	-0.315608	-0.0135412	0.0756091	0.239736	0.622785	0.333006	-0.245524	0.0608137
1448162_at	vascular cell adhesion molecule 1	Vcam1	Mm.76649	NM_011693	1.65013	1.824e-05	0.00436486		0.529577	0.52544	0.210289	-0.0379559		0.190473	0.659389	0.798768	0.255817	0.699546	0.916977	0.0316947	0.278246	0.507542	-0.092099	0.375408	0.464036
1445247_at	Mus musculus 12 days embryo spinal cord cDNA, RIKEN full-length enriched library, clone:C530044C16 product:unknown EST, full insert sequence	---	Mm.131454	---	1.63889	6.682e-05	0.00686729		0.131255	0.361731	0.512273	0.550871		0.00744787	-0.0444434	0.0153673	-0.0912588	-0.219812	-0.00343315	0.0240689	-0.0632943	0.0918567	-0.0338952	-0.171726	-0.0179899
1429688_at	brain-muscle-ARNT-like protein 2	LOC272322	Mm.258638	NM_172309	1.63044	7.646e-05	0.00719476		-0.150665	1.14277	1.11446	1.24226		-0.218105	-0.287342	0.409021	-0.0660043	-0.146515	0.123167	-0.0792375	0.0338333	1.01547	-0.0274065	1.01891	0.679914
1442941_at	Mus musculus transcribed sequences	---	Mm.34931	---	1.59344	1.398e-05	0.0040771		-0.0895315	-0.213974	-0.946377	-0.946332		0.0471838	0.0956178	-0.436837	0.118744	0.288463	0.0238471	-0.257165	-0.037872	-0.401621	0.125676	-0.171114	-0.0124415
1421756_a_at	G protein-coupled receptor 19	Gpr19	Mm.4787	NM_008157	1.58476	3.786e-05	0.00534842		-0.0784747	0.381169	-0.131835	0.160605		-0.158548	-0.0668857	0.0875847	-0.104682	-0.00184482	-0.00034438	-0.164606	-0.355873	0.127576	0.0138118	-0.0286719	-0.00650556
1429726_at	RIKEN cDNA 1200003C15 gene	1200003C15Rik	Mm.19325	NM_025807	1.58424	5.753e-05	0.00641356		0.13308	0.789047	-0.152754	-1.56791		-0.0146194	0.191415	-0.135177	0.0517144	-0.108824	0.0623686	0.189928	-0.683352	-0.786538	0.00445059	-0.184961	-0.227659
1435348_at	Mus musculus 15 days embryo head cDNA, RIKEN full-length enriched library, clone:D930009K15 product:unknown EST, full insert sequence	---	Mm.21093	---	1.54651	3.289e-05	0.00510766		-0.26133	0.163565	-0.0841148	0.222419		0.178009	0.945344	-0.210535	-0.0677276	-0.186808	-0.0879213	0.0270286	0.573799	0.211948	-0.424938	0.0780935	0.0354578
1436196_at	Mus musculus adult male corpus striatum cDNA, RIKEN full-length enriched library, clone:C030046G05 product:unknown EST, full insert sequence	---	Mm.30811	---	1.52312	3.305e-05	0.00510766		0.226604	0.0423366	0.262469	-0.0627281		-0.152004	0.249844	-0.102702	0.00513084	-0.221906	-0.000603058	-0.0813861	0.270096	-0.171089	0.0310792	-0.114745	-0.123001
1453482_at	CASP8 and FADD-like apoptosis regulator	Cflar	Mm.268165	NM_009805	1.5033	8.556e-05	0.00761516		0.388199	0.0629071	-0.0846112	-0.61447		-0.0282525	0.097525	0.201265	0.0333209	-0.0253979	-0.114909	-0.373693	-0.351314	-0.00250687	-0.307824	-0.0539147	-0.234918
1426750_at	filamin, beta	Flnb	Mm.249558	---	1.49287	2.65e-06	0.00229879		0.560869	-0.0104467	0.278659	-0.503316		0.114659	-0.194074	-0.189591	-0.0316965	0.180595	0.0791132	0.0880225	-0.246273	-0.200866	-0.0742702	-0.099757	-0.179601
1436202_at	RIKEN cDNA 2210401K01 gene	2210401K01Rik	Mm.218611	---	1.49371	2.65e-05	0.00463174		0.171555	-0.220267	-0.41454	-0.628948		0.380978	-0.0694705	-0.0178778	-0.210748	0.0364061	0.0809053	-0.0893267	-0.734233	-0.0976072	-0.213537	-0.19301	-0.388632
1434302_at	Mus musculus 13 days embryo heart cDNA, RIKEN full-length enriched library, clone:D330024G19 product:unknown EST, full insert sequence	---	Mm.211711	---	1.46911	1.65e-06	0.00208796		0.489632	-0.146087	0.064885	-1.10067		0.076969	0.359722	-0.360525	-0.0368614	0.00884613	-0.145853	0.138109	0.313925	-0.383891	-0.031587	0.0859073	0.0613176
1434348_at	fasciculation and elongation protein zeta 2 (zygin II)	Fez2	Mm.236835	NM_199448	1.46035	0.00012124	0.00869639		0.266183	-0.137389	-0.14385	-0.342129		-0.0444052	-0.211521	0.00340056	0.0115256	-0.133724	-0.0160683	-0.158607	-0.603749	-0.230636	-0.104012	-0.183513	-0.139465
1457088_at	Mus musculus transcribed sequences	---	Mm.285192	---	1.45139	3.312e-05	0.00510766		0.0394948	0.144824	0.571837	0.678187		0.113946	0.542668	0.299058	0.0236726	0.411224	0.342075	0.124374	0.302269	0.538808	0.27696	0.429374	0.284697
1447397_at	hypothetical protein D030069K18	D030069K18	Mm.222812	NM_177894	1.42291	7.828e-05	0.0072488		-0.00591916	-0.0748743	0.0255482	-0.860235		0.122854	-0.106858	-0.0684368	0.0389641	-0.0341393	-0.00843659	-0.0796172	-0.0786766	-0.0273862	0.0173431	0.235141	0.00869468
1415989_at	vascular cell adhesion molecule 1	Vcam1	Mm.76649	NM_011693	1.38608	0.00011331	0.00850802		0.461103	0.789797	-0.0333996	0.0503498		0.278409	1.00663	0.793058	0.184818	0.771705	0.850511	-0.0974344	0.781151	0.513444	-0.397608	0.28421	0.438883
1436478_at	RIKEN cDNA 1810013L24 gene	1810013L24Rik	Mm.135991	---	1.39484	1.698e-05	0.00432429		0.0341121	-0.113415	-0.552696	-1.03199		0.053462	0.0537373	-0.0783489	-0.432987	0.0297317	-0.398819	-0.110578	-0.299957	-0.287454	-0.427917	0.0180923	-0.0389038
1448694_at	Jun oncogene	Jun	Mm.275071	NM_010591	1.37191	2.814e-05	0.00476251		0.0572204	0.0905095	0.480851	0.287909		0.0324257	-0.0296065	0.274895	0.160637	0.137566	0.34447	0.19716	-0.319304	0.267988	-0.174163	1.00194	1.08619
1416458_at	ADP-ribosylation factor 2	Arf2	Mm.5061	NM_007477	1.35658	2.362e-05	0.00454981		-0.0602072	0.037123	-0.480475	-0.0759461		-0.321908	-0.159229	0.0847139	-0.224255	-0.35321	-0.110868	-0.187434	-0.595505	-0.0866054	-0.0116369	-0.567605	-0.159465
1421928_at	Eph receptor A4	Epha4	Mm.3249	NM_007936	1.36094	5.144e-05	0.00608808		0.39059	-0.0172012	0.22815	-0.259804		-0.0723726	0.170372	0.246208	0.110802	-0.48454	-0.233729	0.0160286	0.0884861	0.0882102	0.224109	-0.595653	-0.136835
1443425_at	Mus musculus 3 days neonate thymus cDNA, RIKEN full-length enriched library, clone:A630072G14 product:unknown EST, full insert sequence	---	Mm.208678	---	1.35865	4.44e-05	0.00566895		-0.0243617	0.355198	-0.0829851	-0.576269		0.135126	-0.568833	-0.6206	-0.00184999	1.14427	0.0120496	0.0517959	-0.562521	-0.0604352	0.0312238	0.33561	0.00170924
1425125_at	oncoprotein induced transcript 3	Oit3	Mm.123013	NM_010959	1.30614	3.251e-05	0.00510766		-0.0613027	0.205862	-0.0391811	-0.87767		-0.00783887	-0.0707971	0.0316111	-0.028923	-0.00125908	0.0144776	-0.0124501	-0.0597761	0.0222439	-0.0179019	0.0136471	-0.0132728
1422562_at	Ras-related associated with diabetes	Rrad	Mm.29467	NM_019662	1.30226	0.00016167	0.00992415		-0.0718825	0.993519	-0.0689436	-1.01746		0.0652206	0.00739964	-0.0124032	-0.0395215	-0.010861	-0.0244544	0.0134871	-0.00171002	-0.0169605	-0.0649014	-0.00273006	0.031515
1425236_at	RIKEN cDNA 1700051I12 gene	1700051I12Rik	Mm.156855	---	1.29968	4.283e-05	0.00558177		0	0.270304	0	-0.569958		-0.0118442	-0.00293213	0.00115886	-0.00582825	-0.00422094	-0.000392976	-0.00342999	0.0004259	-0.000306173	0.0102775	-0.0075979	-0.0073485
1428187_at	RIKEN cDNA 9130415E20 gene	9130415E20Rik	Mm.40620	NM_175169	1.29955	4.869e-05	0.00600705		0.251684	0.505273	0.237724	0.0833783		0.291953	0.74788	0.349223	0.00282006	0.997109	0.868731	-0.00293621	0.446564	-0.218429	0.0738313	0.323052	0.264203
1448704_s_at	histocompatibility 47	H47	Mm.22362	NM_024439	1.30332	1.014e-05	0.00374016		-0.235889	-0.157218	-0.447227	-0.596177		-0.112624	-0.091235	-0.104271	-0.0189345	-0.191	-0.105351	-0.133097	-0.369644	-0.0993325	0.0260129	-0.195373	-0.150662
1428608_at	RIKEN cDNA 1500001M02 gene	1500001M02Rik	Mm.261329	NM_023402	1.2796	7.199e-05	0.00707561		-0.23348	0.0442401	-0.424097	-0.416389		-0.0699699	0.0419398	0.149717	0.126732	-0.220747	-0.0771213	-0.119806	-0.245291	0.0537112	-0.194992	-0.322215	0.0460204
1453457_at	RIKEN cDNA 2210417O06 gene	2210417O06Rik	Mm.96211	NM_025618	1.2601	0.00013693	0.00922582		0.0876215	0.0616065	-0.0765932	-0.802696		0.148219	0.208171	0.0964336	-0.0364682	-0.207746	0.114466	-0.245312	-0.237377	0.00500068	0.090577	-0.0974793	-0.0116551
1428117_x_at	t-complex testis expressed 1	Tctex1	Mm.1948	NM_009342	1.25036	0.00013255	0.00904043		0.399855	0.13975	0.107526	-0.213024		0.186148	-0.136983	0.316219	-0.0237271	0.269215	0.0188752	-0.0552778	-0.264458	-0.0555933	-0.0486965	0.263739	0.0175781
1420376_a_at	H3 histone, family 3B	H3f3b	Mm.18516	NM_008211	1.23875	1.84e-06	0.00212819		0.15305	0.0397359	0.055644	0.0287795		0.15603	0.382382	-0.0848486	0.163546	0.0609742	-0.00419528	-0.131707	-0.0698776	-0.202231	0.120399	-0.0123258	-0.108671
1435572_at	RIKEN cDNA 2310014L17 gene	2310014L17Rik	Mm.295750	---	1.2029	0.00011514	0.00851522		-0.50258	-0.265726	-0.527045	-0.190755		-0.107721	0.234702	0.45873	-0.0784849	-0.343866	0.287663	-0.107899	0.112448	0.420421	0.207492	-0.227122	0.0283253
1425145_at	interleukin 1 receptor-like 1	Il1rl1	Mm.289824	NM_010743	1.1946	0.00016632	0.0099711		0.211787	0.130831	0.612001	0.578743		-0.0233369	0.211762	0.3641	-0.0731468	0.122772	0.179733	0.0411049	0.599223	0.770793	0.161634	0.30864	0.294694
1438345_at	Mus musculus transcribed sequences	---	Mm.327484	---	1.18011	2.221e-05	0.00452159		-0.195012	-0.110693	-0.240377	-0.629443		0.228314	0.227844	-0.158372	-0.524959	0.082431	-0.0372703	-0.0269629	0.134084	-0.209691	-0.313533	0.172554	-0.221971
1448306_at	nuclear factor of kappa light chain gene enhancer in B-cells inhibitor, alpha	Nfkbia	Mm.170515	NM_010907	1.18162	2.574e-05	0.00460978		0.0917586	0.151281	-0.216817	-0.125116		-0.10652	-0.23829	0.00145089	0.162799	-0.0549886	5.14911e-05	-0.294995	-0.466042	-0.39352	-0.245006	-0.152742	-0.168999
1436124_at	phosphate cytidylyltransferase 1, choline, beta isoform	Pcyt1b	Mm.166467	NM_177546	1.16761	3.604e-05	0.00534842		-0.243938	0.26	0.136071	0.423157		-0.177775	0.396978	0.0122334	-0.0514489	-0.436318	-0.144707	-0.157954	-0.119239	0.0204583	-0.00739942	0.250835	0.126095
1455725_a_at	H3 histone, family 3B	H3f3b	Mm.18516	NM_008211	1.1695	8.96e-06	0.00359325		0.34018	0.024409	0.0500757	-0.0416127		0.104644	0.078779	-0.0679007	0.255728	0.00139269	-0.0314403	-0.0464895	-0.260125	-0.180478	0.0430311	-0.143313	-0.0757693
1443207_at	Mus musculus adult male diencephalon cDNA, RIKEN full-length enriched library, clone:9330196A19 product:unclassifiable, full insert sequence	---	Mm.184269	---	1.16083	3.891e-05	0.00534842		-0.383564	0.0231369	0.341172	0.689742		-0.167452	0.509389	-0.144818	-0.0830926	0.141834	-0.0206973	-0.193912	0.458716	0.586465	0.125211	0.509009	-0.026513
1449731_s_at	nuclear factor of kappa light chain gene enhancer in B-cells inhibitor, alpha	Nfkbia	Mm.170515	NM_010907	1.15627	7e-05	0.00701491		0.108326	-0.0605019	-0.0896789	-0.193635		-0.147199	0.158154	0.00823923	-0.114594	0.207594	0.188165	-0.312439	-0.0463243	-0.244598	-0.149641	-0.099545	-0.119753
1417483_at	expreexpressed sequence AA408868	AA408868	Mm.247272	NM_030612	1.14959	0.00013437	0.00911975		-0.0206149	-0.0636825	0.238057	0.2084		0.104238	0.376686	0.229872	0.242552	0.136496	0.224465	0.19074	0.553442	0.475791	0.445627	0.649797	0.981348
1422650_a_at	RIO kinase 3 (yeast)	Riok3	Mm.28551	NM_024182	1.15268	5.42e-06	0.00303366		-0.036836	0.396182	0.429437	0.727306		-0.158503	0.325891	0.130524	-0.275316	-0.136546	-0.0909044	0.00151197	0.448845	0.306465	0.240008	0.130342	0.1649
1448594_at	WNT1 inducible signaling pathway protein 1	Wisp1	Mm.10222	NM_018865	1.15428	3.65e-06	0.00251122		0.20406	-0.0113342	1.21348	0.769967		-0.0281991	0.318149	-0.446017	0.488781	-0.204976	-0.670256	0.109216	0.656957	0.341962	0.32138	0.096019	0.0974218
1449123_at	inter-alpha trypsin inhibitor, heavy chain 3	Itih3	Mm.4517	NM_008407	1.12623	0.00016083	0.00992107		0.00582616	0.2374	-0.00260506	-0.372351		-0.00592386	-0.0303522	0.0136604	-0.00123588	-0.00665094	0.00641649	-0.000335731	-0.0214975	0.0749903	0.00467078	-0.00445051	-0.0111491
1417666_at	deoxynucleotidyltransferase, terminal, interacting protein 1	Dnttip1	Mm.30062	NM_133763	1.10702	9.32e-06	0.00359325		0.107335	0.286071	0.114045	0.0372033		-0.190815	-0.0218563	0.0330679	0.1627	-0.345192	-0.0628897	-0.116515	-0.189056	0.0344244	0.0556809	-0.343713	-0.115151
1426862_at	RIKEN cDNA 9130023F12 gene	9130023F12Rik	Mm.66601	NM_181411	1.10953	0.00010163	0.0081536		-0.0348369	0.59611	-0.402395	-0.148235		0.187937	0.356506	0.426783	0.159312	1.19986	1.12782	0.176211	-0.31465	-0.232429	-0.212535	0.3046	-0.0498885
1429106_at	osmotic stress protein	Osp94	Mm.39330	NM_011020	1.07848	6.729e-05	0.00686729		-0.520001	0.116294	-0.703756	-0.733542		0.0329383	0.352869	0.100848	-0.178646	-0.0775082	0.0959372	0.0977674	-0.00963395	-0.224923	-0.102579	-0.0931405	0.0106512
1435249_at	RIKEN cDNA E430027O22 gene	E430027O22Rik	Mm.295062	---	1.08179	1.812e-05	0.00436486		0.294665	0.156556	0.368276	0.0436884		-0.0559709	-0.192152	-0.10076	0.0704616	-0.232068	-0.0790303	0.000262002	-0.222462	-0.163319	-0.0194252	-0.258452	-0.153334
1455922_at	RIKEN cDNA 4732493F09 gene	4732493F09Rik	Mm.261037	NM_178690	1.04593	3.88e-06	0.00251122		0.190723	0.186959	0.361956	0.198836		0.0537579	0.130647	-0.113134	0.128696	0.107866	-0.0112213	0.0185738	0.149712	0.064883	0.271684	0.159638	-0.0931212
1441114_at	Mus musculus 0 day neonate lung cDNA, RIKEN full-length enriched library, clone:E030038C02 product:unclassifiable, full insert sequence	---	Mm.211000	---	1.03309	0.00010812	0.00838642		0.156475	0.233521	0.0656338	-0.100887		0.125723	0.154743	-0.027891	-0.233527	0.135272	-0.0851827	0.136676	-0.0173898	-0.0448607	-0.0634709	0.276831	-0.00343136
1456875_at	RIKEN cDNA 1810013L24 gene	1810013L24Rik	Mm.135991	---	1.01923	3.811e-05	0.00534842		-0.339356	0.0403526	-0.656031	-0.676292		0.0832299	0.461955	0.195227	0.163985	0.0940941	0.241857	0.0906312	-0.0426829	0.475554	-0.036533	0.477635	0.320491
1443354_at	Mus musculus transcribed sequences	---	Mm.207881	---	1.00513	0.00016531	0.0099711		-0.129529	-0.232764	-0.549091	-0.987344		0.12554	0.0788079	-0.313413	-0.143894	0.26333	0.150504	-0.218609	0.162709	-0.574376	-0.17159	0.278887	0.0781421
1429215_at	Mus musculus adult male tongue cDNA, RIKEN full-length enriched library, clone:2310058N22 product:unknown EST, full insert sequence	---	Mm.42614	---	1.00021	3.86e-06	0.00251122		0.118624	-0.0148169	-0.388919	-0.753825		0.106089	-0.25771	0.114608	-0.0151579	0.0247543	-0.0457585	0.0591996	-0.13042	0.00560835	0.137014	0.183995	-0.054122
1455654_at	Mus musculus transcribed sequences	---	Mm.329501	---	0.996575	2.84e-05	0.00476251		-0.27935	0.0557855	-0.286077	-0.0264732		-0.133971	0.130236	-0.145841	0.207517	0.077618	-0.111699	-0.0696032	-0.322537	0.158245	-0.122032	0.0689847	-0.130507
1426881_at	expressed sequence AI853514	AI853514	Mm.137746	NM_133907	-1.00349	8.609e-05	0.00761516		-0.587779	0.0606279	-0.453682	0.106275		-0.239899	-0.0414932	0.420363	0.0932503	-0.0703215	-0.0435127	0.0277687	-0.390989	0.236433	-0.125274	-0.108656	-0.0589948
1435118_at	expressed sequence AU067695	AU067695	Mm.17526	NM_199033	-1.00115	9.501e-05	0.00796171		-0.309715	-0.189493	-0.0643207	-0.0472338		0.145986	-0.150422	-0.044892	0.226115	-0.325122	-0.140319	0.156129	-0.609615	-0.184429	-0.130137	-0.322779	-0.102043
1460551_at	RAN, member RAS oncogene family	Ran	Mm.7521	NM_009391	-0.998035	1.52e-05	0.00416924		-0.120323	-0.227335	-0.249437	-0.0730233		-0.00984669	0.0636534	-0.0568656	0.321484	-0.0142333	-0.109335	-0.0286863	-0.133111	-0.15226	0.175173	-0.0458297	-0.102612
1415850_at	RAS p21 protein activator 3	Rasa3	Mm.18517	NM_009025 /// NM_174859	-1.00767	8.578e-05	0.00761516		-0.614974	-0.0246621	-0.401491	-0.0864204		0.0772176	-0.255819	-0.142021	-0.0323269	-0.206692	-0.0527777	-0.01776	-0.372821	0.142368	-0.000807672	-0.41555	-0.374884
1416227_at	PDGFA associated protein 1	Pdap1	Mm.188851	---	-1.0051	7.21e-06	0.00323706		0.0566895	-0.231256	0.0391041	-0.815513		-0.0903224	-0.444014	-0.0794981	0.167337	-0.251047	0.0818009	-0.195084	-0.531946	-0.137734	0.488753	-0.378362	0.134314
1415704_a_at	carnitine deficiency-associated gene expressed in ventricle 3	Cdv3	Mm.167827	NM_175565 /// NM_175833	-1.02243	0.00014243	0.00949131		-0.121249	-0.0895294	-0.137021	-0.275575		-0.0167067	-0.187428	-0.125893	0.0337552	0.188828	0.00390764	0.0261359	-0.237417	-0.332393	0.0101159	0.252619	-0.0727545
1415964_at	stearoyl-Coenzyme A desaturase 1	Scd1	Mm.267377	NM_009127	-1.01812	1.2e-07	0.000777252		-0.185272	0.0813341	-0.470437	-0.240233		0.111768	0.0510045	-0.195454	0.142281	-0.366196	-0.0581876	-0.0463175	-0.32584	-0.475981	-0.0536457	-0.479234	-0.130136
1428884_at	RIKEN cDNA 1110007C24 gene	1110007C24Rik	Mm.99793	NM_025382	-1.01601	3.994e-05	0.00540827		-0.206443	0.123736	-0.298524	-0.203824		-0.109132	-0.0120935	-0.210516	0.0472898	-0.408065	-0.216208	-0.0241143	-0.19059	-0.0678459	0.188809	-0.226409	-0.25831
1448192_s_at	phosphoribosyl pyrophosphate synthetase 1	Prps1	Mm.287178	NM_021463	-1.01936	0.00015812	0.00984386		-0.129821	-0.165543	-0.423502	-0.0703949		-0.0375281	0.194016	-0.158876	0.188294	-0.031712	-0.194941	-0.178362	0.231745	-0.345879	0.0138294	-0.379572	-0.138905
1423685_at	alanyl-tRNA synthetase	Aars	Mm.24174	NM_146217	-1.02879	0.00014222	0.00949131		-0.11197	0.274417	-0.163575	0.410123		-0.0328761	0.00833851	0.140358	-0.210812	-0.124213	-0.121053	0.134035	-0.229036	0.0476144	-0.0587117	-0.0286255	-0.108578
1448124_at	beta-glucuronidase	Gus	Mm.3317	NM_010368	-1.02964	0.00010293	0.00818692		-0.393216	-0.074914	-0.184893	-0.356053		-0.0511959	0.38866	0.094826	0.125515	-0.0960719	-0.234729	-0.0339361	0.387229	-0.614786	-0.050323	-0.320861	-0.0904846
1423667_at	methionine adenosyltransferase II, alpha	Mat2a	Mm.29815	NM_145569	-1.03948	3.507e-05	0.00531972		0.111945	-0.177045	-0.250737	-0.20242		0.0397574	0.201775	-0.210367	0.275206	0.0742426	-0.0781589	-0.0510489	0.0677647	-0.506137	0.0418994	-0.104307	-0.188602
1456066_a_at	RNA polymerase 1-4	Rpo1-4	Mm.135581	NM_009088	-1.03563	0.00014648	0.00959322		-0.0795977	-0.0875119	0.197096	-0.0377495		0.182168	0.0453644	-0.480406	-0.0831732	-0.0258544	-0.226717	0.0432562	0.233213	-0.13718	-0.177994	-0.00528725	0.00823995
1426257_a_at	seryl-aminoacyl-tRNA synthetase 1	Sars1	Mm.28688	NM_011319	-1.05296	0.00010136	0.0081536		-0.0817826	-0.197645	-0.1868	-0.0715848		-0.137292	-0.336884	-0.0133137	0.250385	-0.0511725	-0.1061	-0.00310144	-0.379381	-0.147411	0.0146155	-0.038169	-0.0489954
1426609_at	RIKEN cDNA 2810028N01 gene	2810028N01Rik	Mm.163339	NM_028315	-1.05585	4.452e-05	0.00566895		-0.190205	-0.128918	-0.18486	0.235963		-0.183887	-0.170896	-0.11748	-0.127963	-0.176049	-0.0736594	-0.0495416	0.0763774	-0.0655016	0.109164	-0.23361	-0.073246
1415699_a_at	G protein pathway suppressor 1	Gps1	Mm.30195	NM_145370	-1.06701	0.00015785	0.00984386		-0.084431	-0.0898408	-0.154795	-0.261352		-0.124609	-0.333009	-0.125677	0.155396	-0.141233	-0.0762568	-0.0890109	-0.176388	-0.235271	-0.0753306	-0.141313	-0.1421
1433576_at	methionine adenosyltransferase II, alpha	Mat2a	Mm.29815	NM_145569	-1.06994	7.79e-05	0.0072488		0.00607796	-0.0181502	-0.220945	-0.007247		0.0383618	-0.00504483	-0.440912	0.472411	0.192818	-0.0726879	-0.225959	-0.0981674	-0.710198	-0.0524592	0.0792594	-0.167162
1449094_at	gap junction membrane channel protein alpha 7	Gja7	Mm.3096	NM_008122	-1.08321	6.03e-06	0.00303366		0.0701112	-0.0707501	0.163853	-0.246656		-0.0379041	0.258812	0.0637947	0.0603549	0.000691786	-0.0180295	-0.0915971	0.441545	-0.21044	0.0783559	-0.0657818	0.0262252
1455793_at	cDNA sequence BC035537	BC035537	Mm.51259	NM_153535	-1.08758	0.00012292	0.00879201		-0.22575	0.0487731	-0.0508457	-0.405979		-0.221337	-0.137612	-0.0182061	0.0191723	0.0196169	0.106719	-0.153235	-0.363537	-0.384597	0.179747	-0.186953	-0.0389357
1423520_at	lamin B1	Lmnb1	Mm.4105	NM_010721	-1.10365	5.667e-05	0.00638457		-0.0603627	-0.262002	-0.125917	0.115265		-0.0560717	-0.179144	-0.108587	0.333125	-0.12617	-0.322788	0.0953667	-0.150628	0.132913	0.225746	-0.0709101	-0.0254053
1435867_at	Mus musculus transcribed sequences	---	Mm.30702	---	-1.0976	8.451e-05	0.00761516		-0.0548243	0.0409204	-0.177295	-0.346842		0.228937	0.242531	-0.296356	-0.0804133	-0.175404	-0.23812	0.147963	0.578404	-0.542948	-0.253017	0.0129782	-0.310453
1452661_at	transferrin receptor	Trfr	Mm.28683	NM_011638	-1.10052	2.112e-05	0.00452159		-0.232322	-0.174688	-0.12698	-0.237288		-0.0351928	-0.124057	-0.284647	-0.0166631	0.00906051	-0.126317	-0.0477142	-0.164872	-0.440475	-0.0706613	0.080775	-0.1654
1416549_at	hypothetical protein, MNCb-4414	AB041549	Mm.301286	NM_021435	-1.12366	2.178e-05	0.00452159		-0.322109	-0.314123	-0.0517282	-0.0958886		-0.00625701	0.663962	0.25348	0.0623591	-0.251679	-0.138629	-0.155481	0.70856	0.239638	-0.161598	-0.0814273	-0.110339
1451516_at	RIKEN cDNA 1810036J22 gene	1810036J22Rik	Mm.259708	NM_026967	-1.12366	7.759e-05	0.0072488		-0.191588	-0.159361	0.315999	0.033609		0.251129	0.240078	-0.184491	-0.0262953	-0.521133	-0.250649	-0.132008	0.0835938	-0.0664384	0.167156	-0.367078	-0.0628234
1420851_at	par-6 partitioning defective 6 homolog gamma (C. elegans)	Pard6g	Mm.24678	NM_053117	-1.12526	3.552e-05	0.00532794		-0.453875	-0.20913	-0.385542	-0.332829		0.0283826	-0.041967	-0.0426069	-0.116707	-0.376394	-0.209487	0.155882	-0.156643	-0.135777	-0.18024	-0.462166	-0.330508
1424210_at	similar to Caenorhabditis elegans protein C42C1.9	Keo4	Mm.279865	NM_145502	-1.12767	0.00015816	0.00984386		-0.188377	-0.143485	-0.314449	-0.27735		0.00101432	-0.11155	-0.331367	-0.0619459	-0.24701	-0.141798	0.0759274	-0.345144	-0.415323	-0.125777	-0.166794	-0.222434
1426260_a_at	UDP-glucuronosyltransferase 1 family, member 1	Ugt1a1	Mm.268456	NM_013701	-1.13918	2.802e-05	0.00476251		-0.590989	-0.0418817	-0.705668	-0.383794		0.0609766	0.520544	0.155278	0.0568974	-0.0759163	0.0124501	-0.107252	0.25568	0.105234	0.0734301	-0.380617	-0.0163442
1454764_s_at	solute carrier family 38, member 1	Slc38a1	Mm.103568	NM_134086	-1.14473	3.204e-05	0.00510766		-0.3411	-0.111755	-0.372706	-0.491711		-0.0211433	0.0947506	0.114263	0.00623669	-0.25788	-0.0511177	0.0259873	-0.0890538	-0.0473028	0.0521184	-0.338073	-0.179614
1423870_at	RIKEN cDNA 2610208M17 gene	2610208M17Rik	Mm.290502	NM_145626 /// NM_181732	-1.1501	4.681e-05	0.00590636		0.472584	0.64323	-0.259047	-0.236322		0.125029	0.818023	1.16382	0.177316	1.36179	0.843632	-0.065574	0.111514	-0.319001	0.0752193	0.477388	0.257713
1432188_s_at	RIKEN cDNA 2610529I12 gene	2610529I12Rik	Mm.29054	NM_145706	-1.15568	7.407e-05	0.00713598		-0.0810898	-0.0821209	-0.0607899	-0.342801		-0.221438	-0.178986	-0.431052	-0.128782	-0.242376	-0.319381	-0.216474	-0.423283	-0.520653	-0.131827	-0.49313	-0.301634
1444312_at	hypothetical protein 4930477M19	4930477M19	Mm.254080	NM_177729	-1.16228	8.9e-07	0.0015839		-0.234618	0.295206	0.508914	-0.062869		0.0122982	-0.510989	-0.0392856	-0.0447516	-0.154109	-0.0947973	-0.0209404	-0.0995355	0.259574	0.212194	-0.057418	0.136059
1452244_at	RIKEN cDNA 6330406I15 gene	6330406I15Rik	Mm.63262	NM_027519	-1.15518	5.811e-05	0.0064523		-0.332159	-0.102843	-1.12415	-0.619994		0.14915	0.26421	0.0384108	0.0490025	-0.00767388	-0.216042	0.143947	-0.235819	-0.703875	0.179192	-0.834467	-0.690772
1426376_at	deleted in polyposis 1	Dp1	Mm.280075	NM_007874	-1.16813	0.00011505	0.00851522		-0.328913	-0.0156127	-0.575477	-0.0921821		0.0747972	0.498786	0.20325	0.0254253	-0.0982032	-0.0208851	0.0111372	0.0307717	0.0423986	0.0573283	-0.344218	-0.0471224
1433542_at	inositol polyphosphate-5-phosphatase F	Inpp5f	Mm.58882	NM_178641	-1.17466	0.00010408	0.00824071		-0.622872	-0.0227794	-0.648269	-0.462596		-0.0594046	0.265316	-0.0825543	-0.0283441	-0.275447	-0.193128	0.0337607	0.0366111	-0.15004	-0.000621989	-0.354449	-0.211019
1450983_at	A kinase (PRKA) anchor protein 8	Akap8	Mm.27351	NM_019774	-1.17106	1.316e-05	0.0040771		-0.142185	-0.12519	-0.079317	-0.113237		0.0359725	-0.0912148	-0.463093	-0.149408	-0.0623188	-0.206463	0.0709528	-0.0139688	-0.380143	-0.142606	-0.157406	-0.272571
1426261_s_at	UDP-glucuronosyltransferase 1 family, member 1	Ugt1a1	Mm.268456	NM_013701	-1.18129	1.463e-05	0.0041302		-0.686306	-0.0837184	-0.815286	-0.486741		0.0578513	0.341227	0.312216	0.237501	-0.142053	-0.0647243	-0.14456	0.0268003	0.130121	-0.10356	-0.469205	-0.0119472
1428926_at	RIKEN cDNA 2310046N15 gene	2310046N15Rik	Mm.265231	NM_133765	-1.18325	2.756e-05	0.00475179		-0.433171	0.0461838	0.104507	-0.0146889		-0.0412161	-0.501538	-0.0112206	-0.11233	-0.448275	-0.144644	0.19514	-0.453931	-0.0968282	-0.0742298	-0.488117	-0.0659644
1416136_at	matrix metalloproteinase 2	Mmp2	Mm.29564	NM_008610	-1.19196	0.00013071	0.00898089		0.107671	0.0290199	-0.2497	-0.29741		0.0129962	-0.23678	-0.131292	0.198913	-0.107575	-0.0427456	-0.0959749	-0.347076	-0.120232	0.0839511	-0.338145	-0.155287
1428535_at	hypothetical protein 9430020K01	9430020K01	Mm.152929	---	-1.18695	5.99e-05	0.00649517		-0.129088	0.00575982	1.18539	1.72285		0.0858857	-0.0516751	-0.35948	-0.0771239	-0.200176	-0.150581	0.150651	0.440169	0.517143	0.190119	0.734283	0.592653
1419737_a_at	lactate dehydrogenase 1, A chain	Ldh1	Mm.29324	NM_010699	-1.1999	0.00011534	0.00851522		0.0800816	-0.146024	0.0518708	0.084805		-0.00444571	-0.120115	0.0504961	0.260133	0.00139869	-0.0438568	0.0677285	-0.0405623	0.0156471	-0.0350861	0.261815	0.00375416
1428949_at	exportin, tRNA (nuclear export receptor for tRNAs)	Xpot	Mm.37962	---	-1.20782	6.12e-06	0.00303366		-0.159948	-0.0618968	-0.0927319	-0.0660329		-0.00598615	0.376746	-0.390214	0.405665	-0.0494819	-0.0567198	0.0515096	0.420841	-0.252791	0.0559596	-0.0791769	-0.0490555
1438237_at	Mus musculus transcribed sequences	---	Mm.312503	---	-1.21546	6.265e-05	0.00664415		-0.880465	-0.0912315	-0.587204	-0.23066		-0.0395684	0.104264	0.307942	-0.563341	-0.353376	-0.0110795	0.0304705	0.0286212	0.190243	-0.718731	-0.185758	-0.0461343
1448819_at	eukaryotic translation initiation factor 2, subunit 2 (beta)	Eif2s2	Mm.29859	NM_026030	-1.22448	2.134e-05	0.00452159		-0.272476	-0.209819	-0.280287	0.137005		-0.0411043	0.32975	-0.184752	0.226779	0.0302185	-0.095502	-0.0706582	0.24552	-0.212746	0.00189074	0.0913243	0.00510174
1416256_a_at	tubulin, beta 5	Tubb5	Mm.273538	NM_011655	-1.23097	0.00015004	0.00964111		-0.0480798	-0.127144	-0.18259	-0.303573		-0.0685718	-0.343014	-0.0287177	0.193722	-0.0401653	-0.05838	-0.0260552	-0.306922	-0.26318	-0.0429529	-0.0071321	-0.0846992
1448669_at	dickkopf homolog 3 (Xenopus laevis)	Dkk3	Mm.55143	NM_015814	-1.23438	5.685e-05	0.00638457		-0.325503	0.318597	-0.248384	0.642362		-0.0390258	-0.236832	0.117337	-0.0325808	-0.233598	-0.184938	0.119141	-0.318039	0.0996013	0.0706697	0.0295438	-0.0863858
1428431_at	Mus musculus similar to hypothetical protein FLJ90798 (LOC382857), mRNA	---	Mm.41904	---	-1.23975	2.278e-05	0.00452159		-0.794347	0.194909	-0.600338	0.635012		0.173208	0.10916	0.0627135	0.17177	-0.291775	-0.0323428	0.222217	-0.354402	0.0307164	-0.055446	-0.320255	-0.139361
1424366_at	transmembrane protein 15	Tmem15	Mm.26690	NM_177648	-1.25028	9.14e-06	0.00359325		-0.0497156	0.0316578	-0.0701389	-0.0250844		-0.249599	-0.166845	-0.000803092	-0.0853067	-0.39119	-0.144083	-0.111709	-0.2238	-0.0699481	-0.195859	-0.305062	-0.0936073
1439539_at	Mus musculus, clone IMAGE:5345295, mRNA	---	Mm.273241	---	-1.24876	0.00014372	0.00952154		-0.652606	0.182033	-0.433134	0.223066		0.183427	-0.194587	-0.599765	0.234363	-0.051622	0.113686	0.234783	-0.396762	-0.283853	-0.519103	-0.104466	-0.282597
1437829_s_at	eukaryotic elongation factor-2 kinase	Eef2k	Mm.25997	NM_007908	-1.26187	5.154e-05	0.00608808		-0.456304	-0.0307647	0.0735782	-0.154997		-0.100864	0.193145	-0.368289	0.450383	-0.415808	-0.259855	0.0100733	0.49282	-0.357076	-0.0631492	0.0380914	-0.0724898
1434087_at	5,10-methylenetetrahydrofolate reductase	Mthfr	Mm.89959	NM_010840	-1.27253	1.63e-06	0.00208796		-0.376059	0.00814284	-1.10224	-1.00361		0.098558	0.191858	0.0306976	-0.31737	-0.379992	-0.327281	0.163289	-0.687465	-0.612308	-0.657901	-0.527345	-0.385409
1436045_at	Mus musculus transcribed sequences	---	Mm.268890	---	-1.27355	2.97e-06	0.00242483		-0.533992	0.325566	-0.503412	0.119964		0.120791	0.631922	0.369959	-0.386127	-0.106084	0.114271	0.192338	0.645678	0.010893	-0.270582	-0.253726	-0.0342335
1447959_at	zinc finger protein 398	Zfp398	Mm.169059	NM_027477 /// NM_173034	-1.27182	3.75e-05	0.00534842		-0.125901	-0.0874355	0.0449247	0.336382		0.0471568	-0.33598	-0.296595	-0.0441623	-0.453562	0.107707	0.095796	0.233129	-0.206835	0.0675514	-0.295061	0.148135
1455687_at	intestinal cell kinase	Ick	Mm.288719	NM_019987	-1.26875	8.849e-05	0.0076389		-0.847199	0.103288	-1.24196	-0.157851		0.577157	-0.147283	0.310944	-0.147281	-0.422526	-0.0737598	0.58175	-0.0196336	0.191867	-0.116108	-0.214244	-0.174108
1425179_at	serine hydroxymethyl transferase 1 (soluble)	Shmt1	Mm.286591	NM_009171	-1.2831	6.04e-06	0.00303366		-0.337068	-0.0709339	-0.0178946	0.301043		-0.302867	0.00423555	-0.394996	-0.184245	-0.257882	-0.0664413	-0.168275	-0.0334672	0.0460966	-0.340667	-0.163873	-0.0505911
1423158_at	glucosamine-phosphate N-acetyltransferase 1	Gnpnat1	Mm.233534	NM_019425	-1.2874	9.623e-05	0.00796171		-0.0218853	-0.0771517	-0.0507977	-0.228035		-0.368872	0.38613	-0.320561	-0.205631	-0.280181	-0.044982	-0.310856	0.481449	-0.550603	0.0782541	-0.468445	-0.0291181
1449839_at	caspase 3, apoptosis related cysteine protease	Casp3	Mm.34405	NM_009810	-1.29748	1.73e-06	0.00208796		-0.0935869	0.178096	-0.31478	0.0568392		-0.0297474	-0.210858	0.284666	-0.0265185	-0.170795	0.00581732	-0.046776	-0.363098	-0.0816841	0.0215342	-0.449681	-0.243488
1454650_at	tripartite motif-containing 35	Trim35	Mm.288225	NM_029979	-1.2967	1.214e-05	0.0040771		-0.0682377	-0.126427	-0.0528594	0.0880739		0.00405471	0.159012	-0.136794	0.0573518	-0.250686	-0.152756	0.0965539	0.316082	-0.0468874	0.110561	-0.128267	-0.115403
1451475_at	plexin D1	Plxnd1	Mm.290923	---	-1.30862	0.00014744	0.00960748		0.0818675	-0.207979	-0.028381	-0.547285		0.10708	-0.17306	-0.783712	0.224484	0.0625313	-0.156566	0.0992713	0.246998	-0.720299	0.0245986	0.00601566	-0.108982
1422796_at	prolyl endopeptidase	Prep	Mm.37294	NM_011156	-1.31657	5.54e-05	0.00636629		-0.175963	0.160507	-0.285961	-0.031697		-0.242136	-0.0690425	0.0634008	0.131259	0.0518423	-0.117417	-0.150687	-0.111642	-0.330587	0.00826857	-0.0924395	-0.0977379
1435797_at	DNA segment, Chr 5, Wayne State University 178, expressed	D5Wsu178e	Mm.168854	NM_027652	-1.32435	4.1e-07	0.00133748		-0.0630828	0.508296	0.440963	0.795411		0.306949	0.426759	-0.0741972	0.11688	0.0830368	0.257446	0.16026	0.441037	-0.20567	0.190604	0.291882	0.101257
1416386_a_at	mannose-6-phosphate receptor, cation dependent	M6pr	Mm.278014	NM_010749	-1.34291	0.00015888	0.00986655		-0.190507	0.0279074	-0.261437	0.220281		-0.135593	0.35398	-0.124732	0.382596	0.195382	-0.0351419	-0.100545	0.443669	-0.341706	0.186185	-0.0523874	0.0632377
1419248_at	regulator of G-protein signaling 2	Rgs2	Mm.28262	NM_009061	-1.34345	1.123e-05	0.00399658		0.220228	-0.0705859	-0.267746	-0.522889		-0.00179881	0.20443	-0.0530805	-0.0135849	0.0279392	0.128472	-0.211867	-0.138407	-0.736215	-0.350157	-0.155019	-0.263636
1419845_at	distal-less homeobox 1	Dlx1	Mm.4543	NM_010053	-1.33938	7.98e-06	0.00342223		-0.041609	-0.0149849	-1.20575	-0.126176		-0.0394353	-0.227783	0.240483	-0.209637	-0.0665647	-0.0109745	-0.377691	-0.356154	-0.862336	-0.192847	-0.0163579	-0.0139216
1423703_at	peter pan homolog (Drosophila)	Ppan	Mm.2930	NM_145610	-1.34518	0.00013652	0.00922058		0.111571	-0.119844	-0.0237856	-0.189231		-0.09455	-0.380059	-0.179201	-0.152912	-0.179784	-0.185715	-0.0102134	-0.540461	-0.251667	-0.0844198	-0.146523	-0.250907
1428508_at	RIKEN cDNA 1810061M12 gene	1810061M12Rik	Mm.27153	---	-1.35059	8.59e-05	0.00761516		-0.494022	0.0283401	2.33301	3.63178		-0.0630593	-0.112164	0.00433001	-0.150912	-0.263518	-0.159862	0.0461249	0.928883	1.61275	0.0630827	1.07006	1.16257
1438946_at	platelet derived growth factor receptor, alpha polypeptide	Pdgfra	Mm.221403	NM_011058	-1.34913	0.00016433	0.0099711		-0.286836	-0.157131	-0.537166	-0.55991		0.113774	0.407262	-0.123449	-0.172367	-0.206167	-0.0197904	0.0301948	0.400277	0.0692219	0.283349	-0.612879	-0.121444
1460446_at	tryptophan rich basic protein	Wrb	Mm.255063	---	-1.35239	6.418e-05	0.00667256		-0.158387	-0.151068	-0.18805	0.0517475		0.242154	0.0689522	0.0674984	0.259601	-0.2617	-0.180558	0.532947	-0.29354	-0.200761	-0.183295	-0.262815	-0.159437
1436796_at	matrin 3	Matr3	Mm.215034	NM_010771	-1.35594	7.062e-05	0.00702631		-0.0981439	-0.171022	-0.0385084	-0.170117		0.0149177	0.237178	-0.0742578	-0.127433	-0.216648	-0.197835	0.0630271	0.251237	-0.129459	0.0256479	-0.141134	-0.0834371
1439030_at	GDP-mannose pyrophosphorylase B	Gmppb	Mm.22554	NM_177910	-1.35993	5.068e-05	0.00606391		0.44935	0.291688	0.281534	0.133736		-0.0922267	0.264245	-0.320141	-0.142127	0.332289	0.374276	0.141852	-0.204875	-0.479308	-0.265524	0.255181	0.309644
1439503_at	RIKEN cDNA 2810438M17 gene	2810438M17Rik	Mm.127014	NM_175247	-1.36426	3.952e-05	0.00537763		-0.252726	0.0547788	0.184065	0.0162759		0.0853526	-0.185425	-0.172221	0.163939	-0.17673	-0.472934	0.0736928	-0.143354	-0.0424719	0.298984	-0.0122857	-0.317335
1438682_at	hypothetical protein C530050K14	C530050K14	Mm.259333	NM_183206	-1.37137	3.861e-05	0.00534842		-0.637431	0.20789	-0.0389166	1.32089		0.229075	0.561307	-0.100317	0.0578942	-0.152825	-0.0184964	0.0236735	0.569526	-0.126011	0.188425	-0.834233	-0.470417
1451737_at	phosphatidylinositol 3-kinase, regulatory subunit, polypeptide 1 (p85 alpha)	Pik3r1	Mm.3058	NM_011085	-1.36911	1.1e-05	0.00396557		-0.189008	-0.199758	0.32305	1.17016		-0.0174145	-0.212407	-0.269966	0.106568	0.20038	0.1828	-0.185081	0.239183	-0.323378	0.101849	-0.400548	-0.116703
1452000_s_at	seryl-aminoacyl-tRNA synthetase 1	Sars1	Mm.28688	NM_011319	-1.36962	2.185e-05	0.00452159		-0.132686	-0.0917194	-0.154252	-0.0386191		-0.0866269	-0.409588	-0.209402	0.0612123	-0.0255377	-0.158969	0.0700762	-0.662665	-0.250204	-0.097343	0.0103238	-0.0482418
1439504_s_at	RIKEN cDNA 2810438M17 gene	2810438M17Rik	Mm.127014	NM_175247	-1.38067	9.166e-05	0.00782889		-0.138317	-0.223805	0.155741	0.0182868		0.212096	-0.132985	-0.222526	0.0111309	-0.0910832	-0.111197	0.185987	-0.103837	0.249869	0.269424	-0.00408417	-0.158835
1449002_at	pleckstrin homology-like domain, family A, member 3	Phlda3	Mm.34346	NM_013750	-1.37934	8.286e-05	0.00754135		0.211699	-0.149946	-0.416331	-0.676071		0.0546472	-0.183005	0.0972364	0.0337627	-0.374104	-0.155513	-0.13052	-0.425563	-0.495475	-0.327526	-0.403361	-0.131227
1452218_at	cDNA sequence BC018601	BC018601	Mm.210403	NM_134033	-1.3763	1.242e-05	0.0040771		-0.232875	-0.368035	-0.109751	-0.197317		-0.100905	0.0247843	-0.304377	0.0912126	-0.267722	-0.240523	0.0202972	0.324203	-0.43022	0.136723	-0.386643	0.00342251
1433670_at	epithelial membrane protein 2	Emp2	Mm.246009	NM_007929	-1.38988	8.397e-05	0.00761516		0.230991	0.115622	0.280915	0.0413115		-0.102895	-0.0237933	0.207721	-0.035765	-0.0143164	0.0402167	-0.0297671	0.000931871	0.229902	0.171595	0.243343	0.131244
1428069_at	RIKEN cDNA 2310021G01 gene	2310021G01Rik	Mm.29164	NM_025866	-1.40379	0.00016466	0.0099711		0.105494	-0.0216678	0.318341	0.291785		-0.00885643	0.163046	-0.154905	-0.106434	-0.171593	-0.235638	-0.06229	0.190781	-0.166378	-0.202538	-0.222385	-0.294381
1424819_a_at	expressed sequence AI114950	AI114950	Mm.281916	NM_053194	-1.41046	0.00016489	0.0099711		0.0699104	-0.0929462	0.0310278	-0.140896		-0.154498	0.571946	-0.105836	-0.110587	-0.296861	-0.0554813	-0.139052	0.133053	0.125935	-0.000318172	-0.20058	-0.139277
1455031_at	RIKEN cDNA 2700084L06 gene	2700084L06Rik	Mm.270440	NM_198164	-1.4093	5.01e-05	0.00605146		-0.545322	0.0238456	-0.547218	0.0489589		0.155323	0.833562	0.278242	-0.108835	0.0346053	-0.229978	-0.0840772	0.700676	0.231905	0.232153	0.13426	-0.14721
1436403_at	cDNA sequence BC025575	BC025575	Mm.154527	NM_199200	-1.42325	1.388e-05	0.0040771		1.16723	-0.0580953	-0.689868	-0.0666259		0.00290457	-0.0151591	-0.263176	-0.258347	0.0220418	-0.525975	-0.114196	-0.0630316	-0.567243	0.310608	-0.219874	-0.602046
1456036_x_at	glutathione S-transferase omega 1	Gsto1	Mm.282	NM_010362	-1.42204	3.534e-05	0.00532794		0.221548	-0.181564	-0.116589	-0.711889		0.00892418	-0.0835313	-0.232676	-0.106535	0.269464	0.111462	-0.322992	-0.298354	-1.07364	0.040139	-0.363087	-0.024178
1425194_a_at	RIKEN cDNA 6330577E15 gene	6330577E15Rik	Mm.181610	NM_026377	-1.43143	4.019e-05	0.0054157		-0.0747977	-0.202595	-0.43089	-0.362407		-0.092374	0.130719	-0.0239896	0.0190901	-0.125491	-0.0889124	-0.121676	-0.0676693	-0.35736	0.0673204	-0.322758	-0.120107
1450860_at	leucine aminopeptidase 3	Lap3	Mm.286830	NM_024434	-1.43488	0.00011821	0.00859221		-0.0617709	0.0724881	0.802207	1.25477		-0.207578	0.288032	0.0954735	0.117017	0.0685099	0.11052	0.0360996	0.742296	0.759478	0.0854956	1.78329	0.970347
1455249_at	solute carrier family 36 (proton/amino acid symporter), member 4	Slc36a4	Mm.138815	NM_172289	-1.4342	2.077e-05	0.00452159		-0.31411	0.179234	-0.340143	-0.166529		0.064465	0.54017	-0.414873	-0.00612863	-0.167345	-0.256341	0.118264	0.412634	-0.588875	0.177284	-0.22969	-0.182875
1447748_x_at	---	---	---	---	-1.43735	0.00012073	0.00868224		-0.179292	0.372078	0.0627093	0.500568		-0.0857367	-0.807624	-0.306931	-0.332002	-0.340912	-0.0740566	-0.0990294	-0.522026	-0.363772	-0.073942	-0.0953707	0.0988005
1449052_a_at	DNA methyltransferase 3B	Dnmt3b	Mm.89772	NM_010068	-1.43705	0.00014653	0.00959322		-0.459327	-0.215475	0.10591	-0.31708		0.246923	0.105968	-0.353459	-0.583725	-0.225748	-0.150947	0.324194	0.398924	-0.187451	-0.196539	-0.327634	-0.209873
1427040_at	kidney cell line derived transcript 1	Kdt1	Mm.1314	NM_175088	-1.44586	4.926e-05	0.00605048		-0.21123	0.165463	-0.171223	0.136425		-0.0292486	0.43191	0.265835	-0.131362	0.134824	0.364041	0.0343854	0.152923	-0.0530389	0.0149336	-0.0707279	0.0638575
1451529_at	small glutamine-rich tetratricopeptide repeat (TPR)-containing, beta	Sgtb	Mm.44416	NM_144838	-1.45191	3.891e-05	0.00534842		-0.178933	0.055886	-0.55978	-0.0216161		0.234511	0.249402	-0.276263	-0.0625393	-0.0552528	-0.195707	0.125835	0.052401	-0.339391	-0.0512953	-0.357293	-0.231766
1416210_at	RIKEN cDNA 1190002L16 gene	1190002L16Rik	Mm.12864	NM_133976	-1.46283	8.063e-05	0.00738683		0.151968	-0.284309	0.515112	0.0135922		-0.147875	-0.0858675	-0.0719905	0.052011	-0.0651687	-0.130579	0.341872	0.182048	0.545224	-0.119996	-0.00326866	0.0226084
1436448_a_at	prostaglandin-endoperoxide synthase 1	Ptgs1	Mm.290010	NM_008969	-1.46406	5.859e-05	0.00647049		0.169147	-0.134483	-0.450792	-0.55979		-0.0531601	-0.205244	-0.181448	-0.219315	-0.301546	-0.1162	-0.12346	-0.273471	-0.673691	0.0313258	-0.939118	-0.380793
1452959_a_at	calpain 10	Capn10	Mm.294315	NM_011796	-1.47184	3.89e-06	0.00251122		-0.332554	0.166467	-0.4606	-0.212652		-0.199024	-0.063233	0.0831735	0.0141633	0.0792646	-0.257017	-0.268332	-0.313555	0.0731892	0.0979964	-0.0487462	0.0860071
1460323_at	threonyl-tRNA synthetase	Tars	Mm.286061	NM_033074	-1.4824	5.87e-06	0.00303366		-0.0734702	0.0760379	0.0973256	0.70563		-0.0616646	-0.0424523	-0.0961132	-0.0257807	-0.174475	-0.0621377	0.0183915	0.0337852	0.35132	-0.00690968	-0.028157	-0.00295774
1437373_at	RIKEN cDNA 2700083B06 gene	2700083B06Rik	Mm.34109	NM_026531	-1.50236	6.168e-05	0.00661071		-0.178196	0.0690225	-0.24853	-0.0676878		-0.0450659	0.0395566	0.244687	-0.182839	0.204088	0.0865865	-0.0637334	-0.291156	-0.387761	-0.36131	0.118988	-0.222483
1451575_a_at	nudix (nucleotide diphosphate linked moiety X)-type motif 3	Nudt3	Mm.144699	NM_019837	-1.50216	6.094e-05	0.00655672		0.0392554	-0.042698	-0.0551737	-0.452383		0.0179804	-0.0461537	-0.251934	0.146733	-0.0408065	-0.0854127	-0.0484356	-0.157465	-0.428306	-0.246813	0.00504511	-0.104399
1451912_a_at	fibroblast growth factor receptor-like 1	Fgfrl1	Mm.35691	NM_054071	-1.49891	8.655e-05	0.00761967		-0.0741554	0.109136	0.124021	-0.30397		-0.091914	-0.231298	-0.0438189	0.0104598	0.0786809	-0.320752	-0.0684525	-0.150073	-0.0620883	0.22935	-0.0581772	-0.419977
1437199_at	Mus musculus similar to MAP-kinase phosphatase (cpg21) (LOC240672), mRNA	---	Mm.124267	---	-1.50916	9.021e-05	0.00775275		0.215939	0.116172	-0.183168	0.48099		0.0482595	0.145604	-0.0771119	0.477913	0.656296	0.576341	-0.0605696	-0.133789	-0.343001	-0.308746	0.538899	0.381668
1453581_at	RIKEN cDNA 4933426L22 gene	4933426L22Rik	Mm.12067	NM_027672	-1.50762	0.0001555	0.00980629		-0.303734	0.0475756	0.167861	0.81038		-0.0733763	0.812296	-0.344213	0.304307	0.285108	0.131089	-0.0400842	0.912899	-0.293182	0.00250125	0.390419	0.341829
1415802_at	solute carrier family 16 (monocarboxylic acid transporters), member 1	Slc16a1	Mm.9086	NM_009196	-1.51997	3.277e-05	0.00510766		0.0459112	0.0145112	0.265985	0.499583		0.0404978	0.333618	-0.361174	0.36797	-0.0450957	0.00550924	0.0300947	0.741115	0.11447	0.338118	0.171303	0.0241963
1452037_at	mannoside acetylglucosaminyltransferase 2	Mgat2	Mm.206642	NM_146035	-1.52271	3.776e-05	0.00534842		-0.176477	-0.0370725	-0.258391	0.289123		-0.0395257	0.0334776	-0.0895685	0.123638	-0.237019	-0.192623	0.0150543	0.19105	-0.173668	0.0856696	-0.320889	-0.129939
1437325_x_at	pyrroline-5-carboxylate synthetase (glutamate gamma-semialdehyde synthetase)	Pycs	Mm.233117	NM_019698 /// NM_153554	-1.53184	0.00015932	0.00987179		-0.232845	-0.0255436	0.275145	0.290814		-0.0755435	0.0805354	-0.0993698	-0.0515285	-0.106221	0.0465682	0.141284	0.0797833	0.450622	-0.121789	0.176499	0.0745099
1441682_s_at	exportin, tRNA (nuclear export receptor for tRNAs)	Xpot	Mm.37962	---	-1.52632	1.339e-05	0.0040771		-0.151353	-0.0641438	-0.100989	-0.108933		0.049112	0.114063	-0.161023	-0.307954	-0.220753	-0.0884511	0.0327777	0.149003	-0.0828702	0.0627455	-0.165565	-0.0851561
1433974_at	selenophosphate synthetase 1	Sephs1	Mm.34329	NM_175400	-1.53703	9.581e-05	0.00796171		-0.11247	0.232058	-0.159016	-0.217586		0.035657	-0.126089	-0.0861148	-0.154375	-0.0780468	-0.0794955	-0.0253799	-0.279431	-0.472149	-0.199932	-0.301733	-0.078379
1452882_at	RIKEN cDNA 4631434O19 gene	4631434O19Rik	Mm.40321	---	-1.54244	0.00012717	0.00888567		-0.0716978	-0.161785	-0.519521	-0.471129		0.0826398	-0.327874	-0.0987477	-0.050149	-0.201585	-0.257837	-0.0754538	-0.372336	-0.442626	-0.110313	-0.249148	-0.365523
1456738_s_at	brain protein 16	Brp16	Mm.133202	NM_021555	-1.55104	0.00011371	0.00850802		0.218051	-0.129051	0.103431	0.140809		-0.218259	-0.349396	-0.083068	-0.0477531	-0.254512	-0.221333	-0.0261555	-0.43501	-0.0479443	-0.0561088	-0.137747	-0.211535
1423869_s_at	thioredoxin reductase 3	Txnrd3	Mm.229332	NM_153162	-1.57468	1.971e-05	0.00452159		-0.10544	0.0591548	-0.756908	-0.614804		-0.156486	-0.428194	-0.27028	-0.184995	-0.0509344	-0.183498	-0.186839	-0.760046	-0.370108	0.138043	-0.392726	-0.324571
1440084_at	Mus musculus adult male epididymis cDNA, RIKEN full-length enriched library, clone:9230106H08 product:unclassifiable, full insert sequence	---	Mm.127146	---	-1.56563	6.47e-06	0.00309656		-1.49637	0	-1.32069	0		-0.226436	0.290275	0.0361736	-0.134576	-0.397708	-0.0301868	-0.43313	-0.0363383	0.0234964	-0.377199	-0.447698	-0.153073
1447863_s_at	---	---	---	---	-1.56561	5.951e-05	0.00649517		0.519707	0.0541517	-0.507605	-0.948667		-0.277647	-0.188763	-0.667016	-0.261093	-0.20908	-0.206208	-0.924399	-1.41935	-1.31054	-0.481968	-0.441644	-0.884014
1455631_at	histocompatibility 13	H13	Mm.277327	NM_010376	-1.57362	1.236e-05	0.0040771		-0.12858	-0.036877	0.293222	1.40434		-0.0261334	-0.0627934	-0.237734	-0.0734089	-0.368419	-0.122129	0.452728	0.186169	0.397958	0.201168	0.2697	0.015043
1425753_a_at	uracil-DNA glycosylase	Ung	Mm.1393	NM_011677	-1.5848	1.334e-05	0.0040771		-0.0902027	-0.279608	0.684431	1.65573		-0.159391	-0.0293233	-0.24478	0.0948489	0.0845942	-0.0909006	-0.000273193	0.264693	0.960431	0.153575	0.259556	0.147805
1428052_a_at	RIKEN cDNA 5830412B09 gene	5830412B09Rik	Mm.260519	NM_026670	-1.58481	8.674e-05	0.00761967		-0.13157	-0.141425	0.175914	0.0676932		-0.125697	-0.0837188	-0.369863	-0.205871	-0.300785	-0.418828	0.0318876	0.0634216	-0.447908	-0.0415906	-0.305991	-0.420247
1429832_at	---	---	---	---	-1.5764	5.56e-05	0.00636629		0.119374	-0.254008	-0.0661925	-0.429419		-0.0599057	0.226849	0.249296	-0.247765	0.0877293	-0.108493	-0.0403055	0.0930278	0.260491	0.245006	-0.0191732	-0.17888
1420349_at	prostaglandin F receptor	Ptgfr	Mm.4170	NM_008966	-1.58593	0.00011638	0.00852399		-0.592647	0.053908	0.185831	2.30945		-0.0783824	0.30116	0.0450777	0.0117617	-0.660184	-0.401166	0.0212562	0.717277	0.136712	0.285184	-0.902098	-0.411017
1435334_at	tetratricopeptide repeat domain 7	Ttc7	Mm.77396	NM_028639	-1.58926	3.935e-05	0.00537763		-0.844475	0.100894	-0.812748	0.065981		-0.224353	-0.0163044	0.133847	-0.183913	0.0224345	-0.0374536	-0.184292	-0.417206	0.154992	-0.105641	0.0853792	-0.0886688
1428772_at	exportin, tRNA (nuclear export receptor for tRNAs)	Xpot	Mm.37962	---	-1.61458	3.45e-06	0.00251122		-0.209691	-0.149033	-0.184304	-0.109616		0.103705	0.412369	-0.228662	-0.0763618	-0.299803	-0.137504	0.0662242	0.25508	-0.180674	0.0727119	-0.297436	-0.107636
1421817_at	glutathione reductase 1	Gsr	Mm.283573	NM_010344	-1.61676	0.00011205	0.00849835		-0.301041	-0.0151763	-0.258054	0.106263		-0.0463886	0.397341	-0.112197	0.515888	0.0538842	0.0637345	-0.0642572	0.470432	-0.214118	0.188378	0.0502034	0.0514676
1460638_at	tyrosyl-tRNA synthetase	Yars	Mm.22929	NM_134151	-1.62294	2.251e-05	0.00452159		-0.0987344	0.0752424	0.177919	0.595431		-0.101869	-0.0314502	-0.189691	-0.0387687	-0.175624	-0.0240939	-0.0363093	-0.177392	0.00989641	-0.0348912	0.100411	0.125715
1436223_at	Mus musculus 0 day neonate kidney cDNA, RIKEN full-length enriched library, clone:D630049N15 product:unknown EST, full insert sequence	---	Mm.258803	---	-1.63038	7.455e-05	0.00713598		-1.31047	0.059885	-1.72166	-0.682057		0.0324923	0.495875	0.180091	-0.0522314	0.145453	0.0366994	-0.151749	0.405015	-0.115049	0.0918994	0.0348692	-0.113713
1436830_at	expressed sequence AI504298	AI504298	Mm.206250	NM_183195	-1.6417	4.94e-06	0.00298108		0.713965	-0.251992	0.0154596	-1.0169		0.156231	-0.101691	-0.406888	-0.337682	-0.150482	-0.0121108	-0.263201	-0.278663	-0.546019	-0.370622	-0.497113	-0.311364
1424643_at	Treacher Collins Franceschetti syndrome 1, homolog	Tcof1	Mm.2215	NM_011552	-1.65119	0.00016231	0.00992415		-0.019856	0.0438636	0.30298	0.174548		0.0349295	-0.232272	-0.375615	0.0569085	-0.0432771	-0.0476767	0.0793384	-0.198872	-0.0776833	-0.0844563	-0.0359014	-0.140688
1434033_at	transducin-like enhancer of split 1, homolog of Drosophila E(spl)	Tle1	Mm.278444	NM_011599	-1.64801	5.62e-06	0.00303366		0.0986353	-0.00402394	-0.467772	-1.2543		0.237774	-0.180861	-0.124598	0.0200709	-0.343241	-0.143344	0.209357	-0.110252	-0.636402	0.276846	-0.39965	-0.151533
1435325_at	RIKEN cDNA 2410018I08 gene	2410018I08Rik	Mm.48795	NM_177561	-1.64638	5.2e-07	0.00133748		-0.730351	-0.351204	-0.661143	0.160652		0.143554	0.308102	-0.420886	0.0260662	-0.155581	-0.08389	0.277628	-0.00297933	-0.426034	-0.0932235	-0.264209	-0.143217
1419470_at	guanine nucleotide binding protein, beta 4	Gnb4	Mm.139192	NM_013531	-1.66016	1.267e-05	0.0040771		0.651607	0.958391	-0.277102	-0.819601		-0.0411719	0.84365	1.34756	0.137495	1.57842	1.50546	-0.0350308	0.194985	-0.715824	0.204762	0.945911	0.726082
1424048_a_at	RIKEN cDNA 1500005G05 gene	1500005G05Rik	Mm.280230	NM_028057	-1.66381	3.09e-05	0.0050161		0.142812	-0.0408374	0.00727052	-0.445289		-0.0220919	-0.0536848	-0.0905772	-0.0712075	0.116011	-0.120352	-0.00211982	-0.146634	-0.0914758	0.045214	0.341125	-0.0218193
1444735_at	zinc finger/RING finger 2	Znrf2	Mm.286149	NM_199143	-1.65627	1.753e-05	0.00432844		-0.406323	-0.0971985	0.94812	1.0275		0.239633	-0.0103215	0.581838	0.00599365	0.190191	-0.18025	0.122531	0.426272	1.58155	0.0653252	0.629261	0.256706
1423784_at	glycyl-tRNA synthetase	Gars	Mm.250004	NM_180678	-1.67243	5.874e-05	0.00647049		-0.0209061	0.0521821	0.425243	0.548762		-0.0809571	0.025303	0.0782552	0.0810338	0.0136122	-0.0118167	0.0500642	0.205838	0.592147	0.142873	0.407794	0.100579
1456756_at	RIKEN cDNA B130055L09 gene	B130055L09Rik	Mm.101389	NM_172467	-1.67425	7.834e-05	0.0072488		-0.0866655	0.760412	0.0746769	0.28621		0.00322415	0.115766	-0.308976	-0.0065111	-0.615469	-0.380957	0.111503	0.0854068	-0.241161	-0.18334	-0.399107	-0.369119
1434887_at	frequenin homolog (Drosophila)	Freq	Mm.249318	NM_019681	-1.69508	0.0001341	0.00911975		0.120107	-0.21198	0.138608	-0.886281		0.152852	-0.427414	-0.598138	0.0378546	0.00475017	-0.133953	0.0707263	-0.333485	-0.48269	0.109242	0.164545	-0.165415
1415944_at	syndecan 1	Sdc1	Mm.2580	NM_011519	-1.71397	2.143e-05	0.00452159		0.196755	-0.407204	0.495543	-0.0974963		-0.194456	-0.341449	-0.10879	-0.0382934	-0.335906	-0.26414	-0.14889	0.0416792	0.0470649	0.170671	-0.157953	-0.20409
1452226_at	RIKEN cDNA 2610510H01 gene	2610510H01Rik	Mm.253	NM_173867	-1.71915	0.00011824	0.00859221		-0.0175979	0.00513069	-0.190975	-0.216257		0.0676022	-0.210486	0.016841	-0.0959968	-0.0630934	-0.156855	0.106285	-0.398095	-0.421619	-0.366639	-0.128452	-0.125384
1443573_at	ADP-ribosyltransferase (NAD+; poly (ADP-ribose) polymerase) 1	Adprt1	Mm.277779	NM_007415	-1.73371	4.826e-05	0.00598801		0.145609	-0.704766	0.503736	-0.319921		0.193653	-0.181185	0.00287807	-0.42811	0.431306	-0.0891392	-0.105131	0.088377	0.243068	-0.360296	0.64308	-0.334937
1415673_at	phosphoserine phosphatase	Psph	Mm.271784	NM_133900	-1.74053	7.284e-05	0.00709462		-0.167447	-0.3021	-0.328674	-0.271153		-0.278685	0.246245	-0.27614	0.28095	0.0816161	-0.0580165	-0.031964	0.05881	-0.249879	0.115314	-0.137733	-0.00100685
1455667_at	prolactin regulatory element binding	Preb	Mm.15928	NM_016703	-1.74402	0.00012579	0.00884001		0.183598	-0.296796	-0.09958	-0.0589227		-0.0387408	-0.572617	0.0372588	-0.0175427	-0.526502	-0.443827	-0.0622949	-0.397879	-0.543707	-0.0257008	-0.375486	-0.317441
1424296_at	glutamate-cysteine ligase, catalytic subunit	Gclc	Mm.89888	NM_010295	-1.74758	3.694e-05	0.00534842		0.0212204	-0.0303697	-0.24751	0.411832		-0.0280377	0.0343925	-0.213072	-0.146057	-0.216458	-0.313474	-0.0613215	0.21368	-0.164781	0.386536	-0.312791	-0.450791
1449437_at	DNA segment, Chr 6, Wayne State University 163, expressed	D6Wsu163e	Mm.44228	NM_138594	-1.75819	7.037e-05	0.00702631		-0.168996	0.16243	-0.0806016	0.454153		-0.0365382	0.358084	-0.244577	-0.0971648	-0.0335697	0.075769	0.0858375	-0.331517	0.114693	-0.46429	-0.307575	-0.115389
1451095_at	asparagine synthetase	Asns	Mm.2942	NM_012055	-1.77327	1.626e-05	0.00428431		-0.0859554	-0.0617102	-0.192139	0.0179514		-0.209027	0.00381589	-0.0148316	0.152629	-0.108708	0.0169927	-0.0262486	-0.282081	0.0194582	0.187847	-0.111559	0.0612744
1452831_s_at	phosphoribosyl pyrophosphate amidotransferase	Ppat	Mm.202337	NM_172146	-1.7723	0.00012629	0.00885274		-0.113477	-0.144587	-0.173684	0.245663		-0.0776893	0.0307331	-0.54987	0.010475	0.0164891	-0.138245	0.0196529	-0.0611318	-0.851836	-0.111039	-0.0917795	-0.445955
1433966_x_at	asparagine synthetase	Asns	Mm.2942	NM_012055	-1.7777	2.574e-05	0.00460978		-0.143913	-0.0495959	-0.0914181	0.0732558		-0.11321	0.00955671	0.0205869	-0.044309	-0.040636	0.000211187	-0.0094314	-0.205248	0.0646697	0.0577066	-0.121396	0.062525
1435339_at	potassium channel tetramerisation domain containing 15	Kctd15	Mm.214380	NM_146188	-1.77942	0.00010849	0.00838642		0.299412	0.184262	-0.167006	-0.547045		-0.190114	-0.444598	-0.379656	0.0652785	-0.369296	-0.178671	-0.0565783	-0.433286	-0.618461	0.132126	-0.509402	-0.180502
1438321_x_at	---	---	---	---	-1.78628	1.902e-05	0.00447437		0.0128663	-0.18601	0.157548	-0.321068		-0.061184	-0.460323	-0.159256	0.0606785	-0.426146	-0.379736	-0.14444	-0.437229	-0.254139	0.0393516	-0.54004	-0.320189
1441046_at	Mus musculus transcribed sequences	---	Mm.38823	---	-1.78894	0.00010934	0.00838642		-0.42038	0.104304	-0.330784	-0.265858		0.189048	0.559578	0.0654306	-0.0180396	-0.250489	-0.0321108	0.0769193	0.298761	0.0212256	0.553915	-0.231419	-0.0834173
1435179_at	RIKEN cDNA C130071C03 gene	C130071C03Rik	Mm.44345	NM_177100	-1.79679	0.00012378	0.00879201		-0.122514	-0.0443929	-0.557249	-0.493305		0.216918	0.752249	-0.0199487	-0.228341	-0.433141	-0.0418126	0.0231247	0.15408	-0.398569	-0.11065	-0.360317	-0.0274975
1439414_x_at	Mus musculus transcribed sequences	---	Mm.133383	---	-1.80329	7.164e-05	0.00707561		0.152864	-0.456545	-0.142614	-0.602081		-0.0940266	-0.212702	-0.546123	-0.295016	-0.137705	-0.0207021	-0.269407	-0.279576	-0.476846	-0.210537	-0.206712	-0.400587
1447964_at	RIKEN cDNA 2410003M22 gene	2410003M22Rik	Mm.33909	NM_027192	-1.82111	7.917e-05	0.00730126		-0.101892	-0.0358088	-0.279913	-0.108986		-0.0823353	-0.216198	-0.584453	-0.165591	-0.0791026	0.0531381	-0.0851442	-0.0981303	-0.491391	0.104712	0.0360734	-0.00553447
1448406_at	CREBBP/EP300 inhibitory protein 1	Cri1	Mm.44244	NM_025613	-1.82278	5.514e-05	0.00636629		-0.136104	-0.159375	-0.334005	-0.719948		-0.0215452	-0.0722835	-0.316426	-0.0819769	-0.154637	-0.122654	-0.133168	-0.152816	-0.205602	0.135399	-0.377964	-0.0047534
1457041_at	Mus musculus adult male testis cDNA, RIKEN full-length enriched library, clone:1700026B20 product:unknown EST, full insert sequence	---	Mm.70062	---	-1.81913	5.704e-05	0.00638457		-0.00347683	-0.240805	-0.289415	-0.809583		-0.184242	-0.132989	-0.181738	0.19337	-0.0100325	0.233544	-0.246806	-0.205617	-0.584872	0.0591798	0.100223	0.433101
1419247_at	regulator of G-protein signaling 2	Rgs2	Mm.28262	NM_009061	-1.82704	2.495e-05	0.00460978		0.162806	-0.160044	-0.538329	-0.995904		-0.0579284	0.055523	-0.0865131	0.105602	0.00285748	0.0682541	-0.297459	-0.397289	-0.890963	-0.295694	-0.308292	-0.218317
1424086_at	RIKEN cDNA D130038B21 gene	D130038B21Rik	Mm.246479	NM_178644	-1.88424	4.996e-05	0.00605146		0.202211	-0.0367466	-0.649472	-1.23802		-0.297152	-0.267625	-0.0933313	0.171483	-0.0768204	-0.0815233	-0.43399	-0.825972	-1.01639	0.00892263	-0.462749	-0.28803
1433538_at	expressed sequence AI504298	AI504298	Mm.206250	NM_183195	-1.8833	7.569e-05	0.00717565		0.328479	0.00405102	-0.284438	-0.37825		0.0842399	-0.218339	-0.211348	0.134528	-0.273317	-0.237985	-0.0422241	-0.462341	-0.677641	-0.205717	-0.463008	-0.249723
1440344_at	Mus musculus transcribed sequence with weak similarity to protein ref:NP_081764.1 (M.musculus) RIKEN cDNA 5730493B19 [Mus musculus]	---	Mm.132827	---	-1.88948	0.00016352	0.0099711		0.243846	-0.145372	-0.0669844	-0.798769		0.0218501	0.39876	-0.201297	-0.496517	-0.0429729	-0.155064	-0.110957	0.280888	-0.681343	-0.430146	-0.275526	0.0457969
1448466_at	RIKEN cDNA 2610036L13 gene	2610036L13Rik	Mm.23526	NM_026410	-1.8875	9.33e-05	0.00787208		-0.0342705	-0.166881	0.215518	0.0450346		-0.174919	0.109482	0.00372069	0.0563608	-0.257336	-0.134271	-0.0525085	0.0346544	-0.164006	-0.0664004	-0.426179	-0.158704
1449219_at	fatty acid desaturase 3	Fads3	Mm.253875	NM_021890	-1.88661	2.255e-05	0.00452159		0.153641	0.0341468	-1.07271	-0.165275		0.156429	0.343265	-0.00795555	0.0293528	-0.243048	-0.171891	0.136918	0.248915	-0.244881	-0.189222	-0.534569	-0.128587
1423488_at	monocyte to macrophage differentiation-associated	Mmd	Mm.277518	NM_026178	-1.91008	8.861e-05	0.0076389		-0.0354884	0.0443821	0.567761	1.63903		0.0403008	0.654401	-0.220353	-0.0951405	-0.107915	-0.100963	-0.0380281	1.08544	0.371273	-0.00639052	-0.242083	-0.245191
1450769_s_at	StAR-related lipid transfer (START) domain containing 5	Stard5	Mm.234882	NM_023377	-1.90895	8.1e-07	0.0015839		0.0542569	0.683839	0.0468856	-0.0508815		0.355845	0.434418	0.32558	0.345445	0.454608	0.77636	-0.0705769	0.53441	-0.39313	0.0559343	-0.0673547	0.0419611
1437856_at	RIKEN cDNA 2410017C19 gene	2410017C19Rik	Mm.245867	---	-1.92404	6.443e-05	0.00667355		-0.167443	0.1029	-0.60565	-0.131002		0.174306	-0.207075	-0.292977	-0.224949	0.0324917	-0.268535	-0.00541762	-0.268262	-0.936177	0.138944	-0.231347	-0.408424
1416531_at	glutathione S-transferase omega 1	Gsto1	Mm.282	NM_010362	-1.96912	8.26e-06	0.00342223		0.0936494	-0.230792	-0.46785	-0.767171		-0.0826858	-0.050593	-0.204324	0.106476	0.134952	0.0407231	-0.387328	-0.557572	-1.04189	0.0357338	-0.497826	-0.154671
1434130_at	expressed sequence AI447312	AI447312	Mm.205393	NM_172589	-1.99883	0.00015408	0.00977332		-0.100668	0.00757755	-0.193386	0.531007		-0.192349	0.389952	0.0170974	-0.220201	-0.246184	-0.0845737	-0.113457	0.371034	-0.299829	-0.0632236	-0.369605	-0.0477139
1451050_at	5'-nucleotidase, cytosolic III	Nt5c3	Mm.158936	NM_026004	-1.99906	2.874e-05	0.00477721		-0.105601	-0.185287	0.101396	-0.153506		0.0721445	0.105225	-0.143061	-0.0281115	-0.0765556	-0.152352	0.0809124	-0.132269	-0.441684	-0.0468345	-0.396946	-0.189322
1438410_at	RIKEN cDNA A230098A12 gene	A230098A12Rik	Mm.31696	NM_175485	-2.01363	2.31e-05	0.00452159		-0.817414	0.11361	-0.749806	0.303256		-0.244709	0.420721	-0.17747	0.15776	-0.510927	-0.11496	-0.198703	0.0755678	0.394921	0.0212875	-0.525557	-0.207228
1442135_at	Mus musculus 10 days neonate cerebellum cDNA, RIKEN full-length enriched library, clone:B930086H20 product:unknown EST, full insert sequence	---	Mm.297250	---	-2.01814	6.314e-05	0.00665273		-0.240872	-0.205119	0.14556	0.691888		-0.159749	-0.121702	-0.163677	-0.165842	-0.184422	-0.14861	-0.0639622	0.150391	0.466686	0.0320471	0.164298	0.0628677
1421237_at	thymopoietin	Tmpo	Mm.159684	NM_011605	-2.08713	0.00011714	0.00855708		-0.175242	0.177983	-0.796824	0.478066		-0.214107	0.350869	0.0970038	0.258393	-0.220897	-0.310612	-0.176738	0.809117	-0.0841053	-0.0932978	-0.685993	-0.276047
1426656_at	RIKEN cDNA 4930504E06 gene	4930504E06Rik	Mm.100460	NM_133858	-2.09956	3.858e-05	0.00534842		-0.00637794	0.00217245	-0.138052	0.023796		-0.293709	-0.379197	-0.117033	0.193699	-0.399653	-0.326609	-0.264739	-0.352243	0.388122	0.0319708	-0.571169	-0.319129
1421001_a_at	carbonic anhydrase 6	Car6	Mm.232523	NM_009802	-2.11511	5.119e-05	0.00608808		-0.167459	-0.162281	-0.288722	-0.513293		-0.372689	0.449703	0.143683	-0.0404079	-0.0133092	-0.163193	0.0951987	0.621164	0.0784295	-0.208953	0.108761	0.264584
1420866_at	zinc finger protein 161	Zfp161	Mm.29434	NM_009547	-2.1393	9.568e-05	0.00796171		-0.0946189	-0.00103879	-0.1609	-0.433223		0.0138128	0.225788	-0.50568	-0.00468821	-0.192707	-0.222834	-0.00648498	-0.0154497	-0.636961	-0.324162	-0.165421	-0.359926
1423868_at	thioredoxin reductase 3	Txnrd3	Mm.229332	NM_153162	-2.14812	6.351e-05	0.00665273		-0.062298	-0.195266	-0.859119	-0.529665		-0.123863	-0.294752	-0.463199	-0.435077	0.00531938	-0.267226	-0.121661	-0.758084	-0.879538	-0.0351807	-0.300131	-0.468238
1449484_at	stanniocalcin 2	Stc2	Mm.32506	NM_011491	-2.15689	2.1e-07	0.000971565		-0.0475374	0.122723	-0.446173	-0.398241		0.147021	-0.39955	-0.170258	-0.0538693	-0.187969	-0.0436285	-0.0343118	-0.948713	-0.181655	-0.28868	0.180612	0.00372339
1415943_at	syndecan 1	Sdc1	Mm.2580	NM_011519	-2.17973	0.00015	0.00964111		0.0270139	-0.365468	0.300598	0.225238		-0.0315972	-0.194239	-0.438198	0.219004	-0.12091	-0.135497	0.118814	0.0754611	-0.407011	0.216871	-0.0718335	-0.189039
1452015_at	RIKEN cDNA 6330416G13 gene	6330416G13Rik	Mm.41523	NM_144905	-2.18309	0.00010064	0.0081536		-0.0833872	-0.0587797	-0.53575	-0.10706		-0.17388	0.217143	0.0239886	-0.00490172	0.337392	-0.277691	-0.0693013	-0.0178722	0.000369525	0.0143094	0.0246022	-0.052246
1429061_at	RIKEN cDNA 1810063B05 gene	1810063B05Rik	Mm.31946	NM_174987	-2.18707	8.505e-05	0.00761516		-0.669085	-0.145379	-0.356278	-0.198977		0.177663	0.513666	-0.298278	0.20734	-0.170562	-0.0614248	0.364073	0.457605	-0.192355	0.0459247	-0.34991	-0.166307
1420138_at	---	---	---	---	-2.19898	0.00014258	0.00949131		0.0915233	-0.228827	0.248831	-0.213302		-0.138577	-0.108631	0.0185044	0.0844317	-0.234582	-0.108082	0.0441483	-0.0268687	-0.046554	0.207752	-0.283922	-0.133478
1443227_at	basic leucine zipper and W2 domains 2	Bzw2	Mm.288669	NM_025840	-2.21087	5.3e-07	0.00133748		-0.554263	-0.0621961	-0.390639	0.0697442		0.158867	-0.527165	-0.454037	-0.979418	-0.0412051	0.153395	0.186994	-0.232381	-0.0894928	-0.152434	0.0474088	0.182835
1460642_at	Tnf receptor associated factor 4	Traf4	Mm.4521	NM_009423	-2.21495	0.00012983	0.00896505		0.220306	0.764451	-0.18192	0.420422		-0.0995642	-0.291016	-0.209805	-0.0699351	-0.49925	-0.221209	-0.100604	-0.100015	-0.269013	0.0902771	-0.279195	-0.416231
1448170_at	seven in absentia 2	Siah2	Mm.2847	NM_009174	-2.21799	0.00014236	0.00949131		-0.051485	0.153409	-0.259719	-0.420808		-0.284998	0.147	-0.310934	0.508779	0.0450836	-0.0588753	-0.252028	-0.302541	-0.534807	0.106782	0.214763	-0.125932
1419253_at	methylenetetrahydrofolate dehydrogenase (NAD+ dependent), methenyltetrahydrofolate cyclohydrolase	Mthfd2	Mm.443	NM_008638	-2.22635	6.37e-06	0.00309656		-0.146676	0.00986732	-0.26603	-0.0866109		-0.202901	-0.165933	0.16711	-0.0457287	-0.203696	0.0316204	-0.0232068	-0.599352	0.00649737	-0.226512	-0.323841	-0.128502
1433593_at	RIKEN cDNA 2310076K21 gene	2310076K21Rik	Mm.277533	---	-2.23746	0.00014898	0.00964111		0.0773507	-0.0409021	-0.535728	-0.915082		-0.0399951	0.258173	-0.11888	-0.27736	-0.217743	-0.247014	-0.154587	-0.0433438	-0.394318	0.365571	-0.557166	-0.256452
1455699_at	Mus musculus transcribed sequences	---	Mm.307140	---	-2.2682	6.2e-07	0.00143421		-0.375443	-0.0803108	0.221645	1.76324		0.17235	-0.093692	0.240643	0.26431	-0.0528798	0.0890016	-0.0921243	0.0449975	0.664907	0.419307	1.05803	0.347589
1426243_at	cystathionase (cystathionine gamma-lyase)	Cth	Mm.28301	NM_145953	-2.28747	2.467e-05	0.00460978		-0.265233	-0.0860154	-0.402888	-0.242411		-0.0679132	0.19501	0.0232708	0.184832	0.0536438	0.000812079	0.0173433	-0.464134	0.179018	0.0677558	-0.337473	-0.0752571
1426988_at	RIKEN cDNA C230080I20 gene	C230080I20Rik	Mm.32497	---	-2.29322	0.00014445	0.00952839		-0.548324	-0.136959	0.309244	0.410434		0.123304	0.212277	-0.661874	0.161546	-0.321264	-0.213464	0.197746	0.39911	-0.786002	-0.349822	-0.212506	-0.168222
1433868_at	BTB (POZ) domain containing 3	Btbd3	Mm.153405	NM_145534	-2.28744	2.522e-05	0.00460978		-0.306395	-0.0895592	0.0252208	0.0803187		0.172639	0.110314	-0.610655	0.1823	-0.0231924	-0.142343	0.102818	0.294785	-0.752008	0.114087	0.124949	-0.0988146
1456225_x_at	induced in fatty liver dystrophy 2	Ifld2	Mm.276018	NM_144554 /// NM_175093	-2.32505	9.917e-05	0.00809665		0.319095	0.731223	1.18009	2.83082		-0.0204617	0.359321	0.310835	-0.135116	-0.193057	-0.0905004	0.365978	0.250092	1.47	-0.0526564	0.368915	0.507136
1444196_at	Mus musculus transcribed sequences	---	Mm.39979	---	-2.3478	6.389e-05	0.00666738		-0.321623	-0.179273	0.112539	-0.272969		-0.00325298	-0.546961	-0.533641	-0.138353	-0.447273	-0.00241551	-0.149072	-0.104486	0.0788411	-0.0546483	-0.555869	0.0244163
1453924_a_at	prostaglandin F receptor	Ptgfr	Mm.4170	NM_008966	-2.35033	8.224e-05	0.00750954		-0.492532	0.365968	0.268032	3.0583		-0.119527	0.609862	-0.299036	-0.0335317	-0.570058	-0.475999	-0.0415678	1.00149	-0.0669715	0.297044	-0.825913	-0.381607
1441391_at	Mus musculus transcribed sequences	---	Mm.165483	---	-2.35627	8.744e-05	0.00762546		0.0916471	-0.144724	0.185692	-1.01102		-0.19285	0.0572965	-0.874403	-0.298325	-0.225272	-0.268882	-0.0218017	-0.0186711	-0.966812	-0.450074	-0.309899	-0.113842
1426065_a_at	induced in fatty liver dystrophy 2	Ifld2	Mm.276018	NM_144554 /// NM_175093	-2.37563	7.4e-06	0.00326058		0.405244	0.583733	1.10402	2.8819		-0.142442	0.1204	0.0713739	0.437777	-0.239833	-0.0747055	0.285243	0.157468	1.09823	0.0590607	0.435354	0.580322
1441894_s_at	---	---	---	---	-2.45601	6.271e-05	0.00664415		0.554141	0.115493	-0.0140044	-0.836685		-0.222026	-0.177795	-0.641671	-0.460429	-0.63169	-0.37705	-0.236755	-0.525445	-0.864254	-0.126795	-0.949942	-0.761942
1453681_at	ATPase inhibitor	Atpi	Mm.2171	NM_007512	-2.46235	2.247e-05	0.00452159		0.395441	-0.161317	0.0673879	-0.172432		0.0191028	-0.0184518	-0.182596	-0.244642	-0.232783	0.0982118	-0.110906	-0.182375	-0.269718	-0.0523101	-0.0669155	-0.0503079
1449155_at	RIKEN cDNA 2310047G20 gene	2310047G20Rik	Mm.279781	---	-2.47038	0.00012802	0.00890157		-0.11276	-0.0323391	-0.135891	-0.13663		0.141721	0.193287	-0.748358	-0.161511	-0.642732	-0.73831	0.257451	-0.223668	-0.740614	0.10364	-0.160971	-0.28383
1440007_at	solute carrier family 43, member 1	Slc43a1	Mm.22716	---	-2.55341	0.00015223	0.00973676		0.0426595	-0.0336949	-0.330774	-0.256221		-0.143576	0.0437244	0.431288	-0.422621	-0.420448	-0.269522	-0.0730921	-0.144135	0.105087	0.117961	-0.653487	-0.464781
1435795_at	galactosidase, beta 1	Glb1	Mm.290516	NM_009752	-2.61017	9.292e-05	0.00786392		-0.114664	0.0816088	0.382956	0.37335		-0.0154464	-0.381108	-0.0257616	0.0259529	-0.0481883	-0.0290353	0.0523853	-0.0307832	-0.182567	-0.0257715	-0.034562	-0.231746
1420864_at	zinc finger protein 161	Zfp161	Mm.29434	NM_009547	-2.62959	2.596e-05	0.00461938		-0.0446454	-0.0358569	-0.138279	0.206641		0.298324	-0.685868	-0.27303	-0.0121846	-0.344401	-0.614146	0.149409	-0.194423	-0.529762	-0.272132	-0.258487	-0.570075
1426316_at	RIKEN cDNA 6330416G13 gene	6330416G13Rik	Mm.41523	NM_144905	-2.71034	3.079e-05	0.0050161		-0.0362317	0.0744207	-0.373556	-0.113303		-0.0523349	0.390062	0.058772	-0.210653	-0.138065	-0.187022	-0.000630812	0.136088	-0.525462	-0.225399	-0.148441	-0.227289
1445443_at	Mus musculus transcribed sequence with weak similarity to protein ref:NP_081764.1 (M.musculus) RIKEN cDNA 5730493B19 [Mus musculus]	---	Mm.307649	---	-2.71651	0.00015986	0.00988319		-0.0134647	0.285438	-0.326801	-0.705819		0.0031761	-0.106736	-0.282935	-0.211067	-0.0105468	0.0141129	-0.138847	-0.232054	-0.38415	0.175926	0.428015	0.239483
1437159_at	galactosidase, beta 1	Glb1	Mm.290516	NM_009752	-2.78092	0.00010959	0.00838642		-0.0521139	0.204416	0.180294	0.537796		-0.0646409	0.0211656	-0.0244934	0.450389	0.146909	0.111557	0.0231073	0.187316	0.0205538	0.349179	0.0623738	-0.063046
1449252_at	expressed sequence AU019489	AU019489	Mm.248938	NM_027828	-2.8971	0.00010275	0.00818692		0.104959	-0.0230795	-1.74671	-1.57193		-0.188861	0.319512	-0.0870215	0.106869	-0.639886	-0.237584	-0.644443	-0.349221	-0.959558	-0.0564769	-2.00235	-0.42701
1428694_at	Mus musculus 0 day neonate eyeball cDNA, RIKEN full-length enriched library, clone:E130011D04 product:unknown EST, full insert sequence	---	Mm.34859	---	-2.95154	1.202e-05	0.0040771		-0.0447124	-0.432454	-0.135321	-0.0584806		0.0261233	0.229302	-0.444715	-0.0447511	-0.0259311	-0.358861	0.0383547	0.316208	-0.39743	-0.187041	0.0188975	-0.0873669
1451596_a_at	sphingosine kinase 1	Sphk1	Mm.20944	NM_011451 /// NM_025367	-2.94658	0.00011318	0.00850802		0.858742	0.457107	1.74111	2.52569		-0.0678736	0.341176	0.236146	0.164787	-0.274825	0.0942113	0.162585	1.27531	0.632119	0.603392	-0.112953	0.448003
1448126_at	teratocarcinoma expressed, serine rich	Tera	Mm.18637	NM_019643	-2.96043	1.672e-05	0.0042975		-0.359606	-0.0811772	-0.0949234	0.00176067		0.0470835	0.197912	-0.610155	0.27599	0.149323	-0.00118754	0.051722	0.379041	-1.02348	-0.201859	0.276411	0.0582708
1451382_at	RIKEN cDNA 1810008K03 gene	1810008K03Rik	Mm.35083	NM_026929	-2.96906	8.763e-05	0.00762546		-0.00315231	0.125539	-0.283157	-1.09673		-0.151267	-0.124827	0.130356	0.0861924	-0.331337	-0.148772	-0.0785582	-1.16951	-0.202154	-0.711953	-0.370583	-0.341057
1450387_s_at	adenylate kinase 4	Ak4	Mm.42040	NM_009647	-3.03002	1.636e-05	0.00428431		-0.26571	-0.31256	0.0720863	-0.0240955		0.19898	0.0269888	-0.645189	0.0322702	-0.0639105	-0.0370186	0.211488	-0.0903981	-0.172472	-0.0193015	0.531209	0.256232
1455529_at	Mus musculus 11 days embryo whole body cDNA, RIKEN full-length enriched library, clone:2700083E18 product:unknown EST, full insert sequence	---	Mm.275154	---	-3.06704	7.125e-05	0.00706367		-0.365388	-0.0641075	0.191479	0.00605131		0.127692	-0.376001	-0.574149	-0.347433	-0.383929	-0.150111	0.163792	-0.126265	-0.836846	-0.0592237	-0.276466	-0.175781
1449945_at	RIKEN cDNA 4631412G21 gene	4631412G21Rik	Mm.35750	NM_133249	-3.0961	0.00011532	0.00851522		-0.916472	-0.245877	-1.02392	-0.124534		0.0439431	-0.16588	0.237603	0.126347	-0.278692	-0.337945	-0.0357204	-0.830623	0.192051	0.033689	-0.188071	-0.165915
1435893_at	very low density lipoprotein receptor	Vldlr	Mm.4141	NM_013703	-3.2414	4.33e-06	0.00273174		-0.735538	0.325904	-0.656553	0.161664		0.119135	-0.0457237	-0.0529505	0.14728	-0.40613	-0.20804	0.141299	0.0665549	0.136345	-0.01699	-0.692982	-0.328641
1445574_at	Mus musculus transcribed sequences	---	Mm.25466	---	-3.29469	5.055e-05	0.00606391		-1.15519	0.209099	-0.864508	0.0559954		0.0954365	0.492969	-0.0630114	-0.168601	-0.198493	-0.219633	-0.149492	-0.131561	0.314169	-0.60178	-0.0837072	-0.124794
1421830_at	adenylate kinase 4	Ak4	Mm.42040	NM_009647	-3.39256	2.12e-05	0.00452159		-0.442834	0.0469014	0.109453	0.411996		0.241508	0.380361	-0.85557	0.588318	0.251481	-0.0166354	0.255954	0.402149	-0.938366	0.188577	0.81623	0.418898
1435774_at	RIKEN cDNA 1810055P05 gene	1810055P05Rik	Mm.46750	NM_024250	-3.4558	5.37e-06	0.00303366		-0.181685	0.108317	-0.143582	0.22905		-0.219816	0.0917359	-0.254123	0.0116198	-0.30802	-0.211634	0.0248	-0.0245465	-0.178249	-0.0260114	-0.292854	-0.244591
1448132_at	solute carrier family 19 (sodium/hydrogen exchanger), member 1	Slc19a1	Mm.265060	NM_031196	-3.50718	8.98e-06	0.00359325		0.0534418	-0.271199	0.333542	0.0892736		-0.156295	-0.56966	-0.683897	0.336234	-0.308362	-0.124054	-0.0227122	-0.457269	-0.579461	-0.103365	-0.287193	-0.140284
1457922_at	Mus musculus transcribed sequences	---	Mm.112312	---	-3.61464	1.4e-07	0.000777252		-0.0472201	-0.00427347	0.563914	3.01906		-0.0279733	-0.114391	0.140287	-0.0706998	0.321103	-0.201924	0.47957	0.232816	0.973871	-0.0609128	0.582448	-0.203931
1458383_at	Mus musculus adult male pituitary gland cDNA, RIKEN full-length enriched library, clone:5330435K21 product:unclassifiable, full insert sequence	---	Mm.207142	---	-3.63581	1.438e-05	0.0041152		-0.166412	-0.344001	-0.311793	-0.833406		-0.0808465	-0.455661	-0.797086	-0.176134	-0.0389119	-0.12126	-0.455149	-0.482927	-1.03352	-0.171245	0.224881	-0.178873
1426315_a_at	RIKEN cDNA 6330416G13 gene	6330416G13Rik	Mm.41523	NM_144905	-3.81655	1.67e-06	0.00208796		0.0549848	0.523793	-0.180704	-0.0175085		-0.0399437	0.796523	0.138637	0.0563687	-0.177847	-0.374684	0.00754347	0.24046	-0.523277	-0.109199	-0.172945	-0.448459
