# Supplementary material for: Deciphering the modulation of gene expression by type I and II interferons combining 4sU-tagging, translational arrest and in silico promoter analysis
Source: Nucleic Acids Res. 2013 Jul 5;41(17):8107–25. doi: 10.1093/nar/gkt589 (PMC3783172; doi:10.1093/nar/gkt589)
Supplement: Supplementary Data [file supp_gkt589_nar-00950-v-2013-File011.xlsx]

## Sheet: Suppl. Tab.
Suppl. Tab. 3: List of genes used for nCounter analysis
				Used for normalisation (7 genes)	Used for normalisation (3 genes)	Genes removed from analysis due to poor reproducibility or low expression levels
No.	Identifier	Gene name	Comment
1	NM_007393	Actb	House-keeping gene
2	NM_008828	Pgk1	House-keeping gene	x	x
3	NM_010699	Ldha	House-keeping gene	x
4	NM_024277	Rps27a	House-keeping gene			x
5	NM_009078	Rpl19	House-keeping gene	x	x
6	NM_172086	Rpl32	House-keeping gene	x	x
7	NM_008842	Pim1	House-keeping gene (short RNA half-life)
8	NM_016799	Srrm1	House-keeping gene (short RNA half-life)	x
9	NM_008562	Mcl1	House-keeping gene (short RNA half-life)	x
10	NM_024266	Rps25	House-keeping gene (short RNA half-life)	x
11	NM_008235	Hes1	IFNγ-repressed
12	NM_011382	Six4	IFNγ-repressed
13	NM_031166	Id4	IFNγ-repressed
14	NM_008709	Mycn	IFNγ-repressed
15	NM_008965	Ptger4	IFNγ-repressed
16	NM_010828	Cited2	IFNγ-repressed
17	NM_007562	Bnc1	IFNγ-repressed
18	NM_022019	Dusp10	IFNγ-repressed
19	NM_007631	Ccnd1	IFNγ-repressed
20	NM_001081235	Mn1	IFNγ-repressed
21	NM_133237.3	Apcdd1	IFNγ-repressed
22	NM_013642.3	Dusp1	IFNγ-repressed
23	NM_010111.5	Efnb2	IFNγ-repressed
24	NM_144797.3	Metrnl	IFNγ-repressed
25	NM_145379.2	Mrgprf	IFNγ-repressed
26	NM_172303.4	Phf17	IFNγ-repressed
27	NM_009062.3	Rgs4	IFNγ-repressed
28	NM_146162.2	Tmem119	IFNγ-repressed
29	NM_021367.1	Tslp	IFNγ-repressed
30	NM_008390	Irf1	IFNγ-induced
31	NM_013683	Tap1	IFNγ-induced
32	NM_021792	Iigp1	IFNγ-induced
33	NM_030253	Parp9	IFNγ-induced
34	NM_018738	Igtp	IFNγ-induced
35	NM_009896.2	SOCS1	IFNγ-induced
36	NM_007707	Socs3	IFNγ-induced
37	NM_009283	Stat1	IFNγ-induced
38	NM_019963	Stat2	IFNγ-induced
39	NM_011530	Tap2	IFNγ-induced
40	NM_080559	Sh3bgrl3	IFNγ-induced
41	NM_183426	Sbno2	IFNγ-induced
42	NM_007706.3	SOCS2	involved in IFN signalling
43	NM_019663.3	PIAS1	involved in IFN signalling
44	NM_011909.2	USP18	involved in IFN signalling
45	NM_008977.3	PTPN2	involved in IFN signalling
46	NM_008391.4	IRF2	involved in IFN signalling
47	NM_016850.2	IRF7	involved in IFN signalling
48	NM_008394.3	IRF9	involved in IFN signalling
	NM_010504.2	IFNA4	interesting gene			x
	NM_206871.1	IFNA6	interesting gene			x
