# Supplementary material for: Deciphering the modulation of gene expression by type I and II interferons combining 4sU-tagging, translational arrest and in silico promoter analysis
Source: Nucleic Acids Res. 2013 Jul 5;41(17):8107–25. doi: 10.1093/nar/gkt589 (PMC3783172; doi:10.1093/nar/gkt589)
Supplement: Supplementary Data [file supp_gkt589_nar-00950-v-2013-File012.xlsx]

## Sheet: Sheet1
Suppl. Tab. 4. Codeset details for nCounter analysis
	CODESET DETAILS
	Customer Identifier	Accession	Targ Region	Target Sequence	Tm_CP	Tm_RP	Flags	Gene	PN(CP;RP)	NSID	Comments
1	Actb	NM_007393.1	815-915	CAGGTCATCACTATTGGCAACGAGCGGTTCCGATGCCCTGAGGCTCTTTTCCAGCCTTCCTTCTTGGGTATGGAATCCTGTGGCATCCATGAAACTACAT	81	79	X	Actb	301619;201619	NM_007393.1:815	hits other actins (> 5 @ > 90% id)
2	Pgk1	NM_008828.2	36-136	CCGGCATTCTGCACGCTTCAAAAGCGCACGTCTGCCGCGCTGTTCTCCTCTTCCTCATCTCCGGGCCTTTCGACCTCACGGTGTTGCCAAAATGTCGCTT	83	80		Pgk1	319846;219846	NM_008828.2:36
3	Ldha	NM_010699.1	255-355	CAGAACAAGATTACAGTTGTTGGGGTTGGTGCTGTTGGCATGGCTTGTGCCATCAGTATCTTAATGAAGGACTTGGCGGATGAGCTTGCCCTTGTTGACG	80	78	X	Ldha	302652;202652	NM_010699.1:255	also targets predicted gene 13315 (Gm13315) NR_028497@94%
4	Rps27a	NM_024277.2	96-196	GCTGCAGCGCGCAGGCACGTGTGTGGCCGCCTAAGGGGCGGGTCCTTCGGCCAGGAGACCCCGTCGGCCACGCTCGGATCTTCCTTTCCGATCCGCCATC	86	87		Rps27a	365109;265109	NM_024277.2:96
5	Rpl19	NM_009078.1	20-120	GAAGAGGCTTGCCTCTAGTGTCCTCCGCTGCGGGAAAAAGAAGGTCTGGTTGGATCCCAATGAGACCAATGAAATCGCCAATGCCAACTCCCGTCAGCAG	83	80		Rpl19	302657;202657	NM_009078.1:20
6	Rpl32	NM_172086.1	60-160	CCTCCGGCCTCTGGTGAAGCCCAAGATCGTCAAAAAGAGGACCAAGAAGTTCATCAGGCACCAGTCAGACCGATATGTGAAAATTAAGCGAAACTGGCGG	80	78	X	Rpl32	302659;202659	NM_172086.1:60	also targets predicted genes LOC100504872 Gm6251 & Gm8680 (XM_003085997 NM_001101561 & XR_141180) @>95%
7	Pim1	NM_008842.3	365-465	AGTGGTCCTGTTGAAGAAGGTGAGCTCGGACTTCTCGGGCGTCATTAGACTTCTGGACTGGTTCGAGAGGCCCGATAGTTTCGTGCTGATCCTGGAGAGG	83	82		Pim1	325723;225723	NM_008842.3:365
8	Srrm1	NM_001130477.1	3445-3545	TCCTTCGCCCTTTTCTTCTCTGTGTAAAGGCGATTCCCTAGACCCAGGATGGACCCTTCAGTTATAGAAATTTGTTTATGGAACCCGGTGGCTCCCGTCA	79	79		Srrm1	365094;265094	NM_001130477.1:3445
9	Mcl1	NM_008562.3	2695-2795	GAAACACTGGGTTTTGCTAAACTCGGTTAACAAAAGCCACTGGTAACTGAAGGTATTTAAGCTAGGGTCATTTGAAAGCTTCAGCCTCAGAATGTGACCT	82	80		Mcl1	313268;213268	NM_008562.3:2695
10	Rps25	NM_024266.3	404-504	GGCGAAGATGCATGAACAGGTTCAATCAGCTGTACATTTGGAAAAATAAAACTTTATTGAATCAAATGAATGGGTGCATCTGTTTCCTAAGGCAGCCGGG	79	79		Rps25	346755;246755	NM_024266.3:404
11	Hes1	XM_001000689.1	376-476	TGGAGAAGAGGCGAAGGGCAAGAATAAATGAAAGTCTAAGCCAACTGAAAACACTGATTTTGGATGCACTTAAGAAAGATAGCTCCCGGCATTCCAAGCT	86	82		Hes1	341388;241388	XM_001000689.1:376
12	Six4	NM_011382.2	1435-1535	GACGGTGGCTCTGTGGTGACTTTTACTACACCCGTGCAAATTAACCAGTATGGCATTGTCCAGATCCCTAATTCTGGAGCCAACGGCCAGTTCCTTAATG	82	82		Six4	365095;265095	NM_011382.2:1435
13	Id4	NM_031166.2	875-975	TTTGAAGGTGCAGTTAAACTTCGAAGCTTAAGTGTTGTCGACCAGACTGCTAAGTAGAAGAGCAATCGTGAATCCAACCTTAGAGGCTACATTGTGACAA	79	82		Id4	317711;217711	NM_031166.2:875
14	Mycn	NM_008709.3	2080-2180	AAATACCATTGATACACCCGCCTTTTGTATACGTCCTGGGTAATGAGAGGTGGCTCTTGCGGCCAGTATTAGACTGGAAGTTCACACCTAAGTACTGTAA	80	83		Mycn	325720;225720	NM_008709.3:2080
15	Ptger4	NM_008965.1	315-415	GGTGGCCATCGTAGTATTGTGCAAGTCGCGCAAGGAGCAGAAAGAGACGACCTTTTACACTCTAGTATGTGGGCTGGCTGTCACTGACCTTCTGGGCACC	83	81		Ptger4	365110;265110	NM_008965.1:315
16	Cited2	NM_010828.2	905-1005	GTCCTTAGTGATAGAAATGGGTTTGGACCGCATCAAGGAGCTGCCCGAACTCTGGCTGGGCCAAAATGAGTTTGATTTTATGACGGACTTCGTGTGCAAG	81	75		Cited2	305362;205362	NM_010828.2:905
17	Bnc1	NM_007562.2	3425-3525	CCCATTTAAACCCAGACTTGAGTCTAGGGAATTGAAGTTCAGAGAGCATCCGTCCCTGCATTGGGAGTTGGTCATTGCTCCCTCCAGTCTCTCATGGAAC	80	82		Bnc1	365096;265096	NM_007562.2:3425
18	Dusp10	NM_022019.5	145-245	TCATGCCTCCATCTCCTTTAGACGACAGGGTAGTAGTGGCACTATCTAGGCCTGTCCGACCTCAGGATCTCAACCTTTGTTTAGACTCAAGCTACCTTGG	83	81		Dusp10	313324;213324	NM_022019.5:145
19	Ccnd1	NM_007631.1	2000-2100	GGAGGGGTTCTAATGGAATGGATGGGGATGTCCACACACGCATTCAGATGGCTGTACAACAGGTTGTAGGGCTGGTAGTATGAGGTGCTTGGGAAGTTTT	82	81		Ccnd1	302541;202541	NM_007631.1:2000
20	Mn1	NM_001081235.1	4465-4565	CTCCCTGAGAACTTGCAGAGAGAGGTCTTTTCCTGATTGGCCCTTAGCATTCACTAAGCTTCCATTCCTCTCATTGGGAGCAGTCCCTCTGGTCCCTTCT	83	82		Mn1	365097;265097	NM_001081235.1:4465
21	Irf1	NM_008390.1	365-465	TGTTCCGGAGCTGGGCCATTCACACAGGCCGATACAAAGCAGGAGAAAAAGAGCCAGATCCCAAGACATGGAAGGCAAACTTCCGTTGTGCCATGAACTC	82	82		Irf1	305285;205285	NM_008390.1:365
22	Tap1	NM_001161730.1	856-956	TGGCCATTCCCTTCTTCACGGGCCGCATCACTGACTGGATTCTTCAGGATAAGACAGTTCCTAGCTTCACCCGCAACATATGGCTCATGTCCATTCTCAC	82	82		Tap1	329386;229386	NM_001161730.1:856
23	Iigp1	NM_021792.3	2335-2435	GGCAAAAAGGGGATGTCTTCGAGGTTAAAAGAGTTGGCCCAGTGGTTAAGAATACTGGCTACTCTTGCAAAGGACCAGGATTTAACTGCCAGAACCCACA	75	81		Iigp1	305365;205365	NM_021792.3:2335
24	Parp9	NM_030253.2	2725-2825	TGCAATACGGTGTGCAGAGTCGGCTTCCACAGAATGTATTCGACATCCTATAACCCAGTTTATGGAGCCGGCATATATTTCACCAAGAGCCTCAAAAATC	82	80		Parp9	365098;265098	NM_030253.2:2725
25	Igtp	NM_018738.4	520-620	TCAGCCCGTGGTCTAAATCTATGACTGCTGGTGAGTCACTTTATTCCAGCCAGAACTCATCCTCTCCAGAAGTCATTGAAGATATTGGTAAGGCGGTGAC	82	82		Igtp	333491;233491	NM_018738.4:520
26	Socs3	NM_007707.2	585-685	CCGCGACAGCTCGGACCAGCGCCACTTCTTCACGTTGAGCGTCAAGACCCAGTCGGGGACCAAGAACCTACGCATCCAGTGTGAGGGGGGCAGCTTTTCG	82	82		Socs3	305271;205271	NM_007707.2:585
27	Stat1	NM_009283.3	1590-1690	ACGCTGGGAACAGAACTAATGAGGGGCCTCTCATTGTCACCGAAGAACTTCACTCTCTTAGCTTTGAAACCCAGTTGTGCCAGCCAGGCTTGGTGATTGA	82	80		Stat1	305294;205294	NM_009283.3:1590
28	Stat2	NM_019963.1	1955-2055	TCAGTGAAACTTCTGAAGGGGGCATTACTTGTTCTTGGGTGGAGCACCAGGATGACGATAAAGTCGAAATCTACTCAGTGCAGCCCTACACCAAGGAAGT	81	79		Stat2	305334;205334	NM_019963.1:1955
29	IFNA4	NM_010504.2	261-361	CAGAAGGCTCAAGCCATCCTTGTGCTAAGAGATCTTACCCAGCAGATTTTGAACCTCTTCACATCAAAAGACTTGTCTGCTACTTGGAATGCAACTCTAC	81	82		Ifna4	311832;211832	NM_010504.2:261
30	IFNA6	NM_206871.1	9-109	CTCTGTGCTTTCCTGATGGTTTTGGTGGTGTTGAGCTACTGGTCAACCTGCTCTCTAGGATGTGACCTGCCTCAGACTCATAACCTCAGGAACAAGAAAG	79	85	X	Ifna6	354733;254733	NM_206871.1:9	also targets Infa1;5;7;9;12;13&14 as well as Infb and predicted genes Gm12597 & Gm13280 @>90%
31	SOCS1	NM_009896.2	1020-1120	CAGCTTGTGTCTGGGGCCAGGACCTGAATTCCACTCCTACCTCTCCATGTTTACATATTCCCAGTATCTTTGCACAAACCAGGGGTCGGGGAGGGTCTCT	82	81		Socs1	305298;205298	NM_009896.2:1020
32	SOCS2	NM_007706.3	1372-1472	TGCCTTTGTTTTTTGGGTTCCTATGCACTGGGTCAAAAGTCCAAGCTCCATAGGAGAGAAAGAAAGGCTTCCATTTCCAGGAGGACAGCTGAAGGAGGGA	77	85		Socs2	313226;213226	NM_007706.3:1372
33	PIAS1	NM_019663.3	1290-1390	CCTACAATGGAGTTGATGGTTGCTTGAGCTCCACATTGGAGCATCAGGTAGCGTCCCACAACCAGTCCTCAAATAAAAACAAGAAAGTCGAGGTCATTGA	83	82		Pias1	345948;245948	NM_019663.3:1290
34	USP18	NM_011909.2	1190-1290	GGCTGACTTTGGTCATTACTGTGCCTACATCCGGAATCCCGTGGATGGAAAGTGGTTCTGCTTCAATGACTCACATGTTTGTTGGGTCACCTGGAAGGAT	82	81		Usp18	353202;253202	NM_011909.2:1190
35	PTPN2	NM_001127177.1	160-260	GCTGGCAGCCGTTATACTTGGAAATTCGAAATGAATCCCATGACTATCCTCATAGAGTGGCCAAGTTTCCAGAAAACAGAAACCGAAACAGATACAGAGA	81	82		Ptpn2	345406;245406	NM_001127177.1:160
36	IRF2	NM_008391.2	440-540	GCCATGAATTCCCTGCCCGACATTGAGGAAGTGAAGGACAGAAGCATAAAGAAAGGAAACAACGCCTTCAGAGTCTACCGGATGCTGCCCTTATCCGAAC	80	80		Irf2	300842;200842	NM_008391.2:440
37	IRF7	NM_016850.2	705-805	CGCTGTGCACTCCACAGCACAGGGCGTTTTATCTTGCGCCAAGACAATTCAGGGGATCCAGTTGATCCGCATAAGGTGTACGAACTTAGCCGGGAGCTTG	81	82		Irf7	301653;201653	NM_016850.2:705
38	IRF9	NM_008394.2	1405-1505	TGCTTCTGTGATGGTTCTTATCACCGTGTGTTATCCAGCATGGCCAAGAGAAAGTGCAAGGGTGATGTTTCTCCTTACAAATTGAGTTTGCGAGGCAGAC	79	80		Irf9	322261;222261	NM_008394.2:1405
39	Tap2	NM_011530.2	495-595	TCCAGGCCGGACCTGCCTTTCCTCATAGCTGCCTTCTTCTTCCTTGTGGTGGCTGTGTGGGGGGAGACATTAATCCCTCGCTATTCGGGTCGTGTAATTG	83	81		Tap2	300875;200875	NM_011530.2:495
40	Sh3bgrl3	NM_080559.1	147-247	CAGCAGAGTGAGGTGACCCGCATCCTAGATGGGAAGAGGATCCAATACCAGCTAGTGGACATCTCCCAGGACAACGCCCTTCGAGATGAGATGCGAACCT	86	85		Sh3bgrl3	365100;265100	NM_080559.1:147
41	Sbno2	NM_183426.1	2656-2756	GAGTGCAGACCGTGCCATTCAACAGTTTGGCCGCACCCACAGGTCCAACCAGGTCTCAGCACCCGAGTACGTCTTCCTTATCTCAGAACTGGCAGGGGAG	83	81		Sbno2	365101;265101	NM_183426.1:2656
42	Apcdd1	NM_133237.2	2520-2620	TTGAGAAGAGATGTGTGCCATATACTTGGTTTGGTGGCTACAGAGTACAGCCTGCTGCTTAACCCTCAGAGGAGACTGATCCAGTTGGGAAATTCAGAGC	81	82		Apcdd1	301588;201588	NM_133237.2:2520
43	Dusp1	NM_013642.3	1730-1830	TGCGTACTGTACTATCTTGTAAATAGACCCAGAGCAGGTTTGCTTTCGGCACTGACAGACAAAGCCAGTGTAGGTTTGTAGCTTTCAGTTATCGACAGTT	80	78		Dusp1	322435;222435	NM_013642.3:1730
44	Efnb2	NM_010111.5	309-409	CTGGTACTATACCCACAGATAGGAGACAAATTGGATATTATTTGCCCCAAAGTGGACTCTAAAACTGTTGGCCAGTATGAATATTATAAAGTTTATATGG	80	74		Efnb2	344624;244624	NM_010111.5:309
45	Metrnl	NM_144797.3	2065-2165	GGTGACTCCAGGAATCCTTGGCTTGTAACAATTTCACTCTGGCATTGCTTTCCCTGCCATGTGACTTCTGCCTTGTATGTGAGGGCCTGTATCAAATCTC	80	83		Metrnl	329560;229560	NM_144797.3:2065
46	Mrgprf	NM_145379.2	230-330	TCTACAGCAGAGGATTTCTGACCATTGAGCAGATTGCTACGCTCCCTCCGCCAGCTGTCACAAACTATATCTTCCTGCTGCTTTGCCTGTGTGGCCTGGT	83	82		Mrgprf	365102;265102	NM_145379.2:230
47	Phf17	NM_001130184.1	1815-1915	GATAGAGGACTTGAAATGGCATTCTGCATTCTTCAGGAAACAAATGGGCACTTCCTTGGTTCATCCACTGAAAAAGTCCCATAAACGAGATGCAGTGCAG	82	80		Phf17	316444;216444	NM_001130184.1:1815
48	Rgs4	NM_009062.3	805-905	GATCTTAAGCACCAATGCTTTATCCACATTGTAGCCTAGTGTCCATGCTGCCTGCCGCGTGTGAGTCACTTCCATGTAAAACTAGCCTTAGTTGTGGTGT	78	81		Rgs4	333476;233476	NM_009062.3:805
49	Tmem119	NM_146162.2	1550-1650	TGGCTACTCTAAGGGTTCCTGCTGGGCTGGCTTTGCTACGCTTTCCTCAAGCTGCTTTCTTATTACCAGGATGCCTCACAGCTACAAAGTCCAATCTCAC	83	81		Tmem119	351605;251605	NM_146162.2:1550
50	Tslp	NM_021367.1	638-738	CTGTACTGTTAATGACCAGCTTCTGAGAAGTCTTTCTCACCTCCCCTGCACACACCTTACTCTAGGGCAAACCTAACTGTAGTAGGAAGAGAATTGAAAG	81	83		Tslp	311104;211104	NM_021367.1:638
