# Supplementary material for: Deciphering the modulation of gene expression by type I and II interferons combining 4sU-tagging, translational arrest and in silico promoter analysis
Source: Nucleic Acids Res. 2013 Jul 5;41(17):8107–25. doi: 10.1093/nar/gkt589 (PMC3783172; doi:10.1093/nar/gkt589)
Supplement: Supplementary Data [file supp_gkt589_nar-00950-v-2013-File013.xls]

## Sheet: Sheet1
Suppl. Tab. 5: Details of promoter analyses (used to generate Table 1)
A. CHX
Conditions CHX	N(d)	Motif	Promoters with sites	Enrichment log2(d/b)	p-value	N(b)	d	b
1. Genes induced by CHX (>2-fold)	62	NFkB	21 (33.9%)	2.03	5.0x10-8	18826	0.4516	0.1106
2. Genes strongly induced by CHX (>5-fold)	19	NFkB	9 (47.4%)	2.24	1.5x10-5	18869	0.5263	0.1113
3. Genes repressed by CHX (>2-fold)	142	Myc/Max	61 (43.0%)	1.1	4.7x10-8	18746	0.6056	0.2833
		E2F1	53 (37.3%)	1.09	3.5x10-8	18746	0.507	0.237
B. IFNα
Conditions CHX	N(d)	Motif	Promoters with sites	Enrichment log2(d/b)	p-value	N(b)	d	b
1. Genes induced by IFNα (>2-fold)	93	ISRE/IRF	59 (63.8%)	2.4	3.3x10-45	18795	0.828	0.157
2. Genes induced by IFNα (>2-fold) in the presence of CHX	165	ISRE/IRF	87 (52.7%)	2.11	7.2x10-49	18723	0.6727	0.1559
		GAS	49 (29.7%)	1.04	2.1x10-8	18723	0.3212	0.1565
3. Genes induced by IFNα (>2-fold) and enhanced by CHX (>2-fold)	53	ISRE/IRF	36 (67.9%)	2.49	2.4x10-31	18835	0.8868	0.1583
		GAS	16 (30.2%)	1.03	9.4x10-4	18835	0.3208	0.1575
4. Genes induced by IFNα (>2-fold) only in the presence of CHX	18	GAS	8 (44.4%)	1.5	6.0x10-4	18870	0.4444	0.1576
C. IFNγ
Conditions CHX	N(d)	Motif	Promoters with sites	Enrichment log2(d/b)	p-value	N(b)	d	b
1. Genes induced by IFNγ (>2-fold)	186	GAS	63 (33.9%)	1.25	7.8x10-14	18702	0.371	0.1558
		ISRE/IRF	57 (30.6%)	1.31	8.6x10-12	18702	0.3925	0.158
2. Genes induced by IFNγ in the presence of CHX (>2-fold)	271	GAS	84 (31.0%)	1.11	1.6x10-14	18617	0.3358	0.1554
		ISRE/IRF	79 (29.2%)	1.22	8.4x10-14	18617	0.3653	0.1573
3. Genes induced by IFNγ (>2-fold) and enhanced by CHX (> 2-fold)	50	GAS	21 (42.0%)	1.61	3.3x10-8	18838	0.48	0.157
4. Genes induced by IFNγ and more strongly enhanced by CHX (>3-fold)	16	GAS	12 (75.0%)	2.48	4.7x10-12	18872	0.875	0.1573
5. Genes induced by IFNγ (>2-fold) and repressed by CHX (>2-fold)	17	ISRE/IRF	7 (41.2%)	2.26	5.7x10-4	18871	0.7647	0.1598
6. Genes repressed by IFNγ (>2-fold)	25	G/C-rich	16 (64.0%)	1.2	3.4x10-3	18863	1.08	0.469
		GC-box/Sp1	17 (68.0%)	1.05	4.7x10-3	18863	1.52	0.7347
